# Supplementary material for: Effect of Temperature, Surface, and Medium Qualities on the Biofilm Formation of Listeria monocytogenes and Their Influencing Effects on the Antibacterial, Biofilm-Inhibitory, and Biofilm-Degrading Activities of Essential Oils
Source: Foods. 2025 Jun 14;14(12):2097. doi: 10.3390/foods14122097 (PMC12192137; doi:10.3390/foods14122097)
Supplement: Supplementary file 1 [file foods-14-02097-s001.zip]

Archive with 6 entries (6 files):
- Supplementary Data S1A. Biofilm inhibition assay L6, MH-II, BHI + essential oils.pdf
- Supplementary Data S1B. Biofilm inhibition assay.xlsx
- Supplementary Data S2A. Biofilm remove 1860 MH-II, BHI.pdf
- Supplementary Data S2B. Biofilm remove of 1860.xlsx
- Supplementary Data S3A. Biofilm remove in chicken shake.pdf
- Supplementary Data S3B. Biofilme remove in chicken shake.xlsx
