# Supplementary material for: Effect of Temperature, Surface, and Medium Qualities on the Biofilm Formation of Listeria monocytogenes and Their Influencing Effects on the Antibacterial, Biofilm-Inhibitory, and Biofilm-Degrading Activities of Essential Oils
Source: Foods. 2025 Jun 14;14(12):2097. doi: 10.3390/foods14122097 (PMC12192137; doi:10.3390/foods14122097)
Supplement: Supplementary file 1 [file foods-14-02097-s001.zip › Supplementary Data S1B. Biofilm inhibition assay.xlsx]

## Sheet: Munka1
Essential oils	Optical density (630nm)	Broth	Temperatures	Concentration
Ajowain Oil	-0.008	MH II	4°C	0.01
Ajowain Oil	0.003	MH II	4°C	0.01
Anethole oil	0.1	MH II	4°C	0.01
Anethole oil	0.01	MH II	4°C	0.01
Basil oil	0.082	MH II	4°C	0.01
Basil oil	0.002	MH II	4°C	0.01
Bay oil	0.06	MH II	4°C	0.01
Bay oil	0.04	MH II	4°C	0.01
Black pepper oil	0.064	MH II	4°C	0.01
Black pepper oil	-0.004	MH II	4°C	0.01
Calamus oil	0.112	MH II	4°C	0.01
Calamus oil	0.018	MH II	4°C	0.01
Chamomilla	0.041	MH II	4°C	0.01
Chamomilla	0.003	MH II	4°C	0.01
Cajeput oil	0.085	MH II	4°C	0.01
Cajeput oil	-0.007	MH II	4°C	0.01
Cedarwood oil	0.095	MH II	4°C	0.01
Cedarwood oil	-0.006	MH II	4°C	0.01
Cardamom oil	0.002	MH II	4°C	0.01
Cardamom oil	-0.006	MH II	4°C	0.01
Cinnamon oil	0.029	MH II	4°C	0.01
Cinnamon oil	0.051	MH II	4°C	0.01
Cinnamon leaf oil	-0.001	MH II	4°C	0.01
Cinnamon leaf oil	0.009	MH II	4°C	0.01
Citronella oil	0.057	MH II	4°C	0.01
Citronella oil	0.007	MH II	4°C	0.01
Clary Sage oil	0.097	MH II	4°C	0.01
Clary Sage oil	0.003	MH II	4°C	0.01
Cypress oil	0.058	MH II	4°C	0.01
Cypress oil	0.003	MH II	4°C	0.01
Dill seed oil	0.071	MH II	4°C	0.01
Dill seed oil	0.004	MH II	4°C	0.01
Eucalyptus oil	0.093	MH II	4°C	0.01
Eucalyptus oil	0.011	MH II	4°C	0.01
Fennel oil	0.077	MH II	4°C	0.01
Fennel oil	0	MH II	4°C	0.01
Fenugreek oil	0.196	MH II	4°C	0.01
Fenugreek oil	0.144	MH II	4°C	0.01
Frankincense oil	0.052	MH II	4°C	0.01
Frankincense oil	0.024	MH II	4°C	0.01
Geranium oil	0.001	MH II	4°C	0.01
Geranium oil	0.001	MH II	4°C	0.01
Ginger oil	0.079	MH II	4°C	0.01
Ginger oil	0.004	MH II	4°C	0.01
Grapefruit oil	0.072	MH II	4°C	0.01
Grapefruit oil	0.03	MH II	4°C	0.01
Jasmine oil	0.106	MH II	4°C	0.01
Jasmine oil	0.058	MH II	4°C	0.01
Juniper oil	0.083	MH II	4°C	0.01
Juniper oil	0.056	MH II	4°C	0.01
Lavender oil Bulgarian	0.038	MH II	4°C	0.01
Lavender oil Bulgarian	-0.001	MH II	4°C	0.01
Lemon oil	0.042	MH II	4°C	0.01
Lemon oil	0.009	MH II	4°C	0.01
Lemon Eucalyptus oil	0.066	MH II	4°C	0.01
Lemon Eucalyptus oil	0.001	MH II	4°C	0.01
Lavender oil Himalyan	0.055	MH II	4°C	0.01
Lavender oil Himalyan	0	MH II	4°C	0.01
Lime oil	0.042	MH II	4°C	0.01
Lime oil	0.007	MH II	4°C	0.01
Lime oil as per BP	-0.009	MH II	4°C	0.01
Lime oil as per BP	-0.008	MH II	4°C	0.01
Melissa oil	-0.012	MH II	4°C	0.01
Melissa oil	-0.013	MH II	4°C	0.01
Minth oil	0.05	MH II	4°C	0.01
Minth oil	-0.008	MH II	4°C	0.01
Myrtle oil	0.033	MH II	4°C	0.01
Myrtle oil	-0.01	MH II	4°C	0.01
Neroli oil	0.072	MH II	4°C	0.01
Neroli oil	-0.008	MH II	4°C	0.01
Nutmeg oil	0.089	MH II	4°C	0.01
Nutmeg oil	-0.003	MH II	4°C	0.01
Orange	-0.01	MH II	4°C	0.01
Orange	0.211	MH II	4°C	0.01
Palma Rosa oil	-0.004	MH II	4°C	0.01
Palma Rosa oil	-0.012	MH II	4°C	0.01
Patchouli oil	0.034	MH II	4°C	0.01
Patchouli oil	-0.005	MH II	4°C	0.01
Pepperminth oil	0.064	MH II	4°C	0.01
Pepperminth oil	0.011	MH II	4°C	0.01
Pettitgrain oil	-0.008	MH II	4°C	0.01
Pettitgrain oil	0.072	MH II	4°C	0.01
Pine oil	0.04	MH II	4°C	0.01
Pine oil	0	MH II	4°C	0.01
Ravensara oil	0.046	MH II	4°C	0.01
Ravensara oil	0.002	MH II	4°C	0.01
Rose Geranium oil	0.004	MH II	4°C	0.01
Rose Geranium oil	-0.011	MH II	4°C	0.01
Saffron oil	0.055	MH II	4°C	0.01
Saffron oil	0.002	MH II	4°C	0.01
Sandalwood oil	0.018	MH II	4°C	0.01
Sandalwood oil	-0.003	MH II	4°C	0.01
Sage oil	0.069	MH II	4°C	0.01
Sage oil	-0.002	MH II	4°C	0.01
Tarragon oil	0.067	MH II	4°C	0.01
Tarragon oil	0.005	MH II	4°C	0.01
Tea Tree oil	0.094	MH II	4°C	0.01
Tea Tree oil	0.001	MH II	4°C	0.01
Thuja oil	0.056	MH II	4°C	0.01
Thuja oil	0.01	MH II	4°C	0.01
Tolu Balsam	0.05	MH II	4°C	0.01
Tolu Balsam	0.2	MH II	4°C	0.01
Turmeric oil	0.128	MH II	4°C	0.01
Turmeric oil	0.044	MH II	4°C	0.01
Wintergreen oil	0.11	MH II	4°C	0.01
Wintergreen oil	0.25	MH II	4°C	0.01
Ylang Ylang oil	0.221	MH II	4°C	0.01
Ylang Ylang oil	0.435	MH II	4°C	0.01
Vanilla	0.103	MH II	4°C	0.01
Vanilla	0.006	MH II	4°C	0.01
Vetiver oil	0.119	MH II	4°C	0.01
Vetiver oil	0.031	MH II	4°C	0.01
Mace oil	-0.002	MH II	4°C	0.01
Mace oil	0.124	MH II	4°C	0.01
Thyme	-0.009	MH II	4°C	0.01
Thyme	-0.003	MH II	4°C	0.01
Ajowain Oil	0.008	MH II	23°C	0.01
Ajowain Oil	-0.005	MH II	23°C	0.01
Anethole oil	0.046	MH II	23°C	0.01
Anethole oil	0	MH II	23°C	0.01
Basil oil	0.033	MH II	23°C	0.01
Basil oil	-0.001	MH II	23°C	0.01
Bay oil	0.1	MH II	23°C	0.01
Bay oil	-0.005	MH II	23°C	0.01
Black pepper oil	0.087	MH II	23°C	0.01
Black pepper oil	0.001	MH II	23°C	0.01
Calamus oil	0.172	MH II	23°C	0.01
Calamus oil	0.013	MH II	23°C	0.01
Chamomilla	0.023	MH II	23°C	0.01
Chamomilla	0	MH II	23°C	0.01
Cajeput oil	0.087	MH II	23°C	0.01
Cajeput oil	-0.005	MH II	23°C	0.01
Cedarwood oil	0.096	MH II	23°C	0.01
Cedarwood oil	-0.004	MH II	23°C	0.01
Cardamom oil	0.016	MH II	23°C	0.01
Cardamom oil	-0.006	MH II	23°C	0.01
Cinnamon oil	0.05	MH II	23°C	0.01
Cinnamon oil	0.012	MH II	23°C	0.01
Cinnamon leaf oil	0.003	MH II	23°C	0.01
Cinnamon leaf oil	-0.002	MH II	23°C	0.01
Citronella oil	0.006	MH II	23°C	0.01
Citronella oil	0.001	MH II	23°C	0.01
Clary Sage oil	0.093	MH II	23°C	0.01
Clary Sage oil	-0.006	MH II	23°C	0.01
Cypress oil	0.089	MH II	23°C	0.01
Cypress oil	0.003	MH II	23°C	0.01
Dill seed oil	0.103	MH II	23°C	0.01
Dill seed oil	0.001	MH II	23°C	0.01
Eucalyptus oil	0.108	MH II	23°C	0.01
Eucalyptus oil	0	MH II	23°C	0.01
Fennel oil	0.099	MH II	23°C	0.01
Fennel oil	-0.003	MH II	23°C	0.01
Fenugreek oil	0.199	MH II	23°C	0.01
Fenugreek oil	0.072	MH II	23°C	0.01
Frankincense oil	0.058	MH II	23°C	0.01
Frankincense oil	0.002	MH II	23°C	0.01
Geranium oil	0.001	MH II	23°C	0.01
Geranium oil	0	MH II	23°C	0.01
Ginger oil	0.113	MH II	23°C	0.01
Ginger oil	0.007	MH II	23°C	0.01
Grapefruit oil	0.083	MH II	23°C	0.01
Grapefruit oil	-0.002	MH II	23°C	0.01
Jasmine oil	0.11	MH II	23°C	0.01
Jasmine oil	0.037	MH II	23°C	0.01
Juniper oil	0.115	MH II	23°C	0.01
Juniper oil	0.004	MH II	23°C	0.01
Lavender oil Bulgarian	0.086	MH II	23°C	0.01
Lavender oil Bulgarian	-0.011	MH II	23°C	0.01
Lemon oil	0.097	MH II	23°C	0.01
Lemon oil	0.036	MH II	23°C	0.01
Lemon Eucalyptus oil	0.097	MH II	23°C	0.01
Lemon Eucalyptus oil	-0.014	MH II	23°C	0.01
Lavender oil Himalyan	0.112	MH II	23°C	0.01
Lavender oil Himalyan	-0.009	MH II	23°C	0.01
Lime oil	0.066	MH II	23°C	0.01
Lime oil	-0.015	MH II	23°C	0.01
Lime oil as per BP	-0.011	MH II	23°C	0.01
Lime oil as per BP	-0.012	MH II	23°C	0.01
Melissa oil	-0.013	MH II	23°C	0.01
Melissa oil	-0.015	MH II	23°C	0.01
Minth oil	0.068	MH II	23°C	0.01
Minth oil	-0.014	MH II	23°C	0.01
Myrtle oil	0.035	MH II	23°C	0.01
Myrtle oil	-0.013	MH II	23°C	0.01
Neroli oil	0.126	MH II	23°C	0.01
Neroli oil	-0.014	MH II	23°C	0.01
Nutmeg oil	0.051	MH II	23°C	0.01
Nutmeg oil	-0.01	MH II	23°C	0.01
Orange	-0.01	MH II	23°C	0.01
Orange	0.116	MH II	23°C	0.01
Palma Rosa oil	-0.008	MH II	23°C	0.01
Palma Rosa oil	-0.013	MH II	23°C	0.01
Patchouli oil	-0.008	MH II	23°C	0.01
Patchouli oil	-0.003	MH II	23°C	0.01
Pepperminth oil	0.12	MH II	23°C	0.01
Pepperminth oil	-0.005	MH II	23°C	0.01
Pettitgrain oil	0.063	MH II	23°C	0.01
Pettitgrain oil	-0.005	MH II	23°C	0.01
Pine oil	0.081	MH II	23°C	0.01
Pine oil	-0.013	MH II	23°C	0.01
Ravensara oil	0.059	MH II	23°C	0.01
Ravensara oil	-0.009	MH II	23°C	0.01
Rose Geranium oil	-0.01	MH II	23°C	0.01
Rose Geranium oil	-0.013	MH II	23°C	0.01
Saffron oil	0.08	MH II	23°C	0.01
Saffron oil	-0.012	MH II	23°C	0.01
Sandalwood oil	-0.013	MH II	23°C	0.01
Sandalwood oil	-0.009	MH II	23°C	0.01
Sage oil	0.14	MH II	23°C	0.01
Sage oil	0	MH II	23°C	0.01
Tarragon oil	0.145	MH II	23°C	0.01
Tarragon oil	-0.016	MH II	23°C	0.01
Tea Tree oil	0.084	MH II	23°C	0.01
Tea Tree oil	-0.007	MH II	23°C	0.01
Thuja oil	0.081	MH II	23°C	0.01
Thuja oil	0.001	MH II	23°C	0.01
Tolu Balsam	0.312	MH II	23°C	0.01
Tolu Balsam	0.002	MH II	23°C	0.01
Turmeric oil	0.127	MH II	23°C	0.01
Turmeric oil	-0.005	MH II	23°C	0.01
Wintergreen oil	0.252	MH II	23°C	0.01
Wintergreen oil	0.001	MH II	23°C	0.01
Ylang Ylang oil	0.331	MH II	23°C	0.01
Ylang Ylang oil	0.019	MH II	23°C	0.01
Vanilla	0.096	MH II	23°C	0.01
Vanilla	0.028	MH II	23°C	0.01
Vetiver oil	0.145	MH II	23°C	0.01
Vetiver oil	-0.005	MH II	23°C	0.01
Mace oil	0.134	MH II	23°C	0.01
Mace oil	0.003	MH II	23°C	0.01
Thyme	-0.01	MH II	23°C	0.01
Thyme	-0.005	MH II	23°C	0.01
Ajowain Oil	0.006	MH II	37°C	0.01
Ajowain Oil	-0.006	MH II	37°C	0.01
Anethole oil	0.055	MH II	37°C	0.01
Anethole oil	0.011	MH II	37°C	0.01
Basil oil	0.043	MH II	37°C	0.01
Basil oil	0.008	MH II	37°C	0.01
Bay oil	0.128	MH II	37°C	0.01
Bay oil	0.014	MH II	37°C	0.01
Black pepper oil	0.115	MH II	37°C	0.01
Black pepper oil	0.022	MH II	37°C	0.01
Calamus oil	0.165	MH II	37°C	0.01
Calamus oil	0.057	MH II	37°C	0.01
Chamomilla	0.013	MH II	37°C	0.01
Chamomilla	0.012	MH II	37°C	0.01
Cajeput oil	0.102	MH II	37°C	0.01
Cajeput oil	0.003	MH II	37°C	0.01
Cedarwood oil	0.108	MH II	37°C	0.01
Cedarwood oil	0.031	MH II	37°C	0.01
Cardamom oil	0.012	MH II	37°C	0.01
Cardamom oil	0.016	MH II	37°C	0.01
Cinnamon oil	0.081	MH II	37°C	0.01
Cinnamon oil	0.03	MH II	37°C	0.01
Cinnamon leaf oil	0	MH II	37°C	0.01
Cinnamon leaf oil	-0.008	MH II	37°C	0.01
Citronella oil	0.051	MH II	37°C	0.01
Citronella oil	0.017	MH II	37°C	0.01
Clary Sage oil	0.081	MH II	37°C	0.01
Clary Sage oil	0.009	MH II	37°C	0.01
Cypress oil	0.104	MH II	37°C	0.01
Cypress oil	0.005	MH II	37°C	0.01
Dill seed oil	0.104	MH II	37°C	0.01
Dill seed oil	0.013	MH II	37°C	0.01
Eucalyptus oil	0.141	MH II	37°C	0.01
Eucalyptus oil	0.004	MH II	37°C	0.01
Fennel oil	0.08	MH II	37°C	0.01
Fennel oil	-0.001	MH II	37°C	0.01
Fenugreek oil	0.259	MH II	37°C	0.01
Fenugreek oil	0.032	MH II	37°C	0.01
Frankincense oil	0.058	MH II	37°C	0.01
Frankincense oil	-0.001	MH II	37°C	0.01
Geranium oil	0.002	MH II	37°C	0.01
Geranium oil	-0.004	MH II	37°C	0.01
Ginger oil	0.25	MH II	37°C	0.01
Ginger oil	0.049	MH II	37°C	0.01
Grapefruit oil	0.052	MH II	37°C	0.01
Grapefruit oil	0.075	MH II	37°C	0.01
Jasmine oil	0.083	MH II	37°C	0.01
Jasmine oil	0.07	MH II	37°C	0.01
Juniper oil	0.105	MH II	37°C	0.01
Juniper oil	0.116	MH II	37°C	0.01
Lavender oil Bulgarian	0.085	MH II	37°C	0.01
Lavender oil Bulgarian	0.007	MH II	37°C	0.01
Lemon oil	0.122	MH II	37°C	0.01
Lemon oil	-0.001	MH II	37°C	0.01
Lemon Eucalyptus oil	0.093	MH II	37°C	0.01
Lemon Eucalyptus oil	0.008	MH II	37°C	0.01
Lavender oil Himalyan	0.094	MH II	37°C	0.01
Lavender oil Himalyan	0	MH II	37°C	0.01
Lime oil	0.068	MH II	37°C	0.01
Lime oil	-0.003	MH II	37°C	0.01
Lime oil as per BP	-0.007	MH II	37°C	0.01
Lime oil as per BP	-0.01	MH II	37°C	0.01
Melissa oil	-0.014	MH II	37°C	0.01
Melissa oil	-0.009	MH II	37°C	0.01
Minth oil	0.077	MH II	37°C	0.01
Minth oil	0.012	MH II	37°C	0.01
Myrtle oil	0.028	MH II	37°C	0.01
Myrtle oil	0.14	MH II	37°C	0.01
Neroli oil	0.029	MH II	37°C	0.01
Neroli oil	0.003	MH II	37°C	0.01
Nutmeg oil	0.005	MH II	37°C	0.01
Nutmeg oil	0.021	MH II	37°C	0.01
Orange	-0.005	MH II	37°C	0.01
Orange	0.01	MH II	37°C	0.01
Palma Rosa oil	-0.001	MH II	37°C	0.01
Palma Rosa oil	-0.012	MH II	37°C	0.01
Patchouli oil	0.022	MH II	37°C	0.01
Patchouli oil	0.028	MH II	37°C	0.01
Pepperminth oil	0.118	MH II	37°C	0.01
Pepperminth oil	0.011	MH II	37°C	0.01
Pettitgrain oil	0.074	MH II	37°C	0.01
Pettitgrain oil	-0.011	MH II	37°C	0.01
Pine oil	0.093	MH II	37°C	0.01
Pine oil	0.006	MH II	37°C	0.01
Ravensara oil	0.093	MH II	37°C	0.01
Ravensara oil	-0.003	MH II	37°C	0.01
Rose Geranium oil	-0.011	MH II	37°C	0.01
Rose Geranium oil	-0.017	MH II	37°C	0.01
Saffron oil	0.055	MH II	37°C	0.01
Saffron oil	0.009	MH II	37°C	0.01
Sandalwood oil	-0.009	MH II	37°C	0.01
Sandalwood oil	-0.004	MH II	37°C	0.01
Sage oil	0.139	MH II	37°C	0.01
Sage oil	0.013	MH II	37°C	0.01
Tarragon oil	0.215	MH II	37°C	0.01
Tarragon oil	0.038	MH II	37°C	0.01
Tea Tree oil	0.06	MH II	37°C	0.01
Tea Tree oil	0.01	MH II	37°C	0.01
Thuja oil	0.091	MH II	37°C	0.01
Thuja oil	0.014	MH II	37°C	0.01
Tolu Balsam	0.18	MH II	37°C	0.01
Tolu Balsam	0.006	MH II	37°C	0.01
Turmeric oil	0.084	MH II	37°C	0.01
Turmeric oil	0.026	MH II	37°C	0.01
Wintergreen oil	0.119	MH II	37°C	0.01
Wintergreen oil	0.007	MH II	37°C	0.01
Ylang Ylang oil	0.191	MH II	37°C	0.01
Ylang Ylang oil	0.031	MH II	37°C	0.01
Vanilla	0.069	MH II	37°C	0.01
Vanilla	0.016	MH II	37°C	0.01
Vetiver oil	0.096	MH II	37°C	0.01
Vetiver oil	0.034	MH II	37°C	0.01
Mace oil	0.089	MH II	37°C	0.01
Mace oil	0.05	MH II	37°C	0.01
Thyme	0.002	MH II	37°C	0.01
Thyme	-0.006	MH II	37°C	0.01
Ajowain Oil	0.022	MH II	4°C	0.05
Ajowain Oil	-0.01	MH II	4°C	0.05
Anethole oil	0.162	MH II	4°C	0.05
Anethole oil	0.016	MH II	4°C	0.05
Basil oil	0.062	MH II	4°C	0.05
Basil oil	0.002	MH II	4°C	0.05
Bay oil	0.023	MH II	4°C	0.05
Bay oil	0.013	MH II	4°C	0.05
Black pepper oil	0.061	MH II	4°C	0.05
Black pepper oil	0.01	MH II	4°C	0.05
Calamus oil	0.118	MH II	4°C	0.05
Calamus oil	0.008	MH II	4°C	0.05
Chamomilla	0.038	MH II	4°C	0.05
Chamomilla	0.024	MH II	4°C	0.05
Cajeput oil	0.022	MH II	4°C	0.05
Cajeput oil	0.004	MH II	4°C	0.05
Cedarwood oil	0.142	MH II	4°C	0.05
Cedarwood oil	0.013	MH II	4°C	0.05
Cardamom oil	0.024	MH II	4°C	0.05
Cardamom oil	0.005	MH II	4°C	0.05
Cinnamon oil	0.357	MH II	4°C	0.05
Cinnamon oil	0.025	MH II	4°C	0.05
Cinnamon leaf oil	0.101	MH II	4°C	0.05
Cinnamon leaf oil	0.017	MH II	4°C	0.05
Citronella oil	0.003	MH II	4°C	0.05
Citronella oil	0.002	MH II	4°C	0.05
Clary Sage oil	0.057	MH II	4°C	0.05
Clary Sage oil	0.01	MH II	4°C	0.05
Cypress oil	0.042	MH II	4°C	0.05
Cypress oil	0.003	MH II	4°C	0.05
Dill seed oil	0.058	MH II	4°C	0.05
Dill seed oil	0.012	MH II	4°C	0.05
Eucalyptus oil	0.057	MH II	4°C	0.05
Eucalyptus oil	0.002	MH II	4°C	0.05
Fennel oil	0.132	MH II	4°C	0.05
Fennel oil	0.006	MH II	4°C	0.05
Fenugreek oil	0.142	MH II	4°C	0.05
Fenugreek oil	0.057	MH II	4°C	0.05
Frankincense oil	0.063	MH II	4°C	0.05
Frankincense oil	-0.003	MH II	4°C	0.05
Geranium oil	0.011	MH II	4°C	0.05
Geranium oil	0	MH II	4°C	0.05
Ginger oil	0.15	MH II	4°C	0.05
Ginger oil	-0.003	MH II	4°C	0.05
Grapefruit oil	0.117	MH II	4°C	0.05
Grapefruit oil	0.014	MH II	4°C	0.05
Jasmine oil	0.064	MH II	4°C	0.05
Jasmine oil	0.012	MH II	4°C	0.05
Juniper oil	0.136	MH II	4°C	0.05
Juniper oil	0.014	MH II	4°C	0.05
Lavender oil Bulgarian	0.068	MH II	4°C	0.05
Lavender oil Bulgarian	-0.002	MH II	4°C	0.05
Lemon oil	0.024	MH II	4°C	0.05
Lemon oil	0.07	MH II	4°C	0.05
Lemon Eucalyptus oil	0.031	MH II	4°C	0.05
Lemon Eucalyptus oil	0.001	MH II	4°C	0.05
Lavender oil Himalyan	0.046	MH II	4°C	0.05
Lavender oil Himalyan	0.002	MH II	4°C	0.05
Lime oil	-0.009	MH II	4°C	0.05
Lime oil	-0.009	MH II	4°C	0.05
Lime oil as per BP	-0.005	MH II	4°C	0.05
Lime oil as per BP	-0.002	MH II	4°C	0.05
Melissa oil	-0.014	MH II	4°C	0.05
Melissa oil	-0.009	MH II	4°C	0.05
Minth oil	-0.007	MH II	4°C	0.05
Minth oil	-0.005	MH II	4°C	0.05
Myrtle oil	-0.007	MH II	4°C	0.05
Myrtle oil	-0.007	MH II	4°C	0.05
Neroli oil	0.033	MH II	4°C	0.05
Neroli oil	0.01	MH II	4°C	0.05
Nutmeg oil	0.069	MH II	4°C	0.05
Nutmeg oil	-0.003	MH II	4°C	0.05
Orange	0.067	MH II	4°C	0.05
Orange	0.028	MH II	4°C	0.05
Palma Rosa oil	-0.008	MH II	4°C	0.05
Palma Rosa oil	-0.007	MH II	4°C	0.05
Patchouli oil	0.064	MH II	4°C	0.05
Patchouli oil	-0.001	MH II	4°C	0.05
Pepperminth oil	-0.002	MH II	4°C	0.05
Pepperminth oil	-0.005	MH II	4°C	0.05
Pettitgrain oil	0	MH II	4°C	0.05
Pettitgrain oil	0.121	MH II	4°C	0.05
Pine oil	0.037	MH II	4°C	0.05
Pine oil	-0.004	MH II	4°C	0.05
Ravensara oil	0.044	MH II	4°C	0.05
Ravensara oil	-0.001	MH II	4°C	0.05
Rose Geranium oil	-0.01	MH II	4°C	0.05
Rose Geranium oil	-0.001	MH II	4°C	0.05
Saffron oil	0.048	MH II	4°C	0.05
Saffron oil	-0.015	MH II	4°C	0.05
Sandalwood oil	0.032	MH II	4°C	0.05
Sandalwood oil	-0.011	MH II	4°C	0.05
Sage oil	0.056	MH II	4°C	0.05
Sage oil	-0.005	MH II	4°C	0.05
Tarragon oil	0.2	MH II	4°C	0.05
Tarragon oil	-0.007	MH II	4°C	0.05
Tea Tree oil	0.024	MH II	4°C	0.05
Tea Tree oil	-0.005	MH II	4°C	0.05
Thuja oil	0.04	MH II	4°C	0.05
Thuja oil	0.012	MH II	4°C	0.05
Tolu Balsam	0.315	MH II	4°C	0.05
Tolu Balsam	0.004	MH II	4°C	0.05
Turmeric oil	0.161	MH II	4°C	0.05
Turmeric oil	0.002	MH II	4°C	0.05
Wintergreen oil	0.215	MH II	4°C	0.05
Wintergreen oil	0.071	MH II	4°C	0.05
Ylang Ylang oil	0.299	MH II	4°C	0.05
Ylang Ylang oil	0.055	MH II	4°C	0.05
Vanilla	0.051	MH II	4°C	0.05
Vanilla	0.007	MH II	4°C	0.05
Vetiver oil	0.191	MH II	4°C	0.05
Vetiver oil	0.009	MH II	4°C	0.05
Mace oil	0.066	MH II	4°C	0.05
Mace oil	0.019	MH II	4°C	0.05
Thyme	-0.004	MH II	4°C	0.05
Thyme	0.015	MH II	4°C	0.05
Ajowain Oil	0.003	MH II	23°C	0.05
Ajowain Oil	0	MH II	23°C	0.05
Anethole oil	0.235	MH II	23°C	0.05
Anethole oil	0.007	MH II	23°C	0.05
Basil oil	0.115	MH II	23°C	0.05
Basil oil	-0.002	MH II	23°C	0.05
Bay oil	0.031	MH II	23°C	0.05
Bay oil	0.042	MH II	23°C	0.05
Black pepper oil	0.123	MH II	23°C	0.05
Black pepper oil	-0.001	MH II	23°C	0.05
Calamus oil	0.151	MH II	23°C	0.05
Calamus oil	0.052	MH II	23°C	0.05
Chamomilla	0.043	MH II	23°C	0.05
Chamomilla	-0.004	MH II	23°C	0.05
Cajeput oil	0.038	MH II	23°C	0.05
Cajeput oil	-0.006	MH II	23°C	0.05
Cedarwood oil	0.12	MH II	23°C	0.05
Cedarwood oil	-0.006	MH II	23°C	0.05
Cardamom oil	0.074	MH II	23°C	0.05
Cardamom oil	-0.005	MH II	23°C	0.05
Cinnamon oil	0.079	MH II	23°C	0.05
Cinnamon oil	0.05	MH II	23°C	0.05
Cinnamon leaf oil	0.029	MH II	23°C	0.05
Cinnamon leaf oil	0	MH II	23°C	0.05
Citronella oil	0.005	MH II	23°C	0.05
Citronella oil	-0.002	MH II	23°C	0.05
Clary Sage oil	0.131	MH II	23°C	0.05
Clary Sage oil	0.006	MH II	23°C	0.05
Cypress oil	0.08	MH II	23°C	0.05
Cypress oil	0	MH II	23°C	0.05
Dill seed oil	0.064	MH II	23°C	0.05
Dill seed oil	0.014	MH II	23°C	0.05
Eucalyptus oil	0.074	MH II	23°C	0.05
Eucalyptus oil	0.041	MH II	23°C	0.05
Fennel oil	0.175	MH II	23°C	0.05
Fennel oil	-0.004	MH II	23°C	0.05
Fenugreek oil	0.055	MH II	23°C	0.05
Fenugreek oil	0.182	MH II	23°C	0.05
Frankincense oil	0.185	MH II	23°C	0.05
Frankincense oil	0.004	MH II	23°C	0.05
Geranium oil	0.001	MH II	23°C	0.05
Geranium oil	-0.006	MH II	23°C	0.05
Ginger oil	0.154	MH II	23°C	0.05
Ginger oil	0.152	MH II	23°C	0.05
Grapefruit oil	0.166	MH II	23°C	0.05
Grapefruit oil	0.2	MH II	23°C	0.05
Jasmine oil	0.154	MH II	23°C	0.05
Jasmine oil	0.084	MH II	23°C	0.05
Juniper oil	0.224	MH II	23°C	0.05
Juniper oil	0.213	MH II	23°C	0.05
Lavender oil Bulgarian	0.197	MH II	23°C	0.05
Lavender oil Bulgarian	0.022	MH II	23°C	0.05
Lemon oil	0.0215	MH II	23°C	0.05
Lemon oil	0.0202	MH II	23°C	0.05
Lemon Eucalyptus oil	-0.006	MH II	23°C	0.05
Lemon Eucalyptus oil	-0.014	MH II	23°C	0.05
Lavender oil Himalyan	0.096	MH II	23°C	0.05
Lavender oil Himalyan	0.024	MH II	23°C	0.05
Lime oil	0.018	MH II	23°C	0.05
Lime oil	0.036	MH II	23°C	0.05
Lime oil as per BP	-0.008	MH II	23°C	0.05
Lime oil as per BP	-0.016	MH II	23°C	0.05
Melissa oil	-0.01	MH II	23°C	0.05
Melissa oil	-0.016	MH II	23°C	0.05
Minth oil	-0.004	MH II	23°C	0.05
Minth oil	-0.01	MH II	23°C	0.05
Myrtle oil	0.015	MH II	23°C	0.05
Myrtle oil	-0.011	MH II	23°C	0.05
Neroli oil	0.03	MH II	23°C	0.05
Neroli oil	-0.007	MH II	23°C	0.05
Nutmeg oil	0.067	MH II	23°C	0.05
Nutmeg oil	-0.005	MH II	23°C	0.05
Orange	0.023	MH II	23°C	0.05
Orange	0.15	MH II	23°C	0.05
Palma Rosa oil	-0.001	MH II	23°C	0.05
Palma Rosa oil	-0.013	MH II	23°C	0.05
Patchouli oil	0.024	MH II	23°C	0.05
Patchouli oil	0.006	MH II	23°C	0.05
Pepperminth oil	0.004	MH II	23°C	0.05
Pepperminth oil	-0.007	MH II	23°C	0.05
Pettitgrain oil	0.008	MH II	23°C	0.05
Pettitgrain oil	0.01	MH II	23°C	0.05
Pine oil	0.057	MH II	23°C	0.05
Pine oil	-0.012	MH II	23°C	0.05
Ravensara oil	0.153	MH II	23°C	0.05
Ravensara oil	-0.012	MH II	23°C	0.05
Rose Geranium oil	-0.008	MH II	23°C	0.05
Rose Geranium oil	-0.016	MH II	23°C	0.05
Saffron oil	0.131	MH II	23°C	0.05
Saffron oil	-0.006	MH II	23°C	0.05
Sandalwood oil	-0.004	MH II	23°C	0.05
Sandalwood oil	-0.011	MH II	23°C	0.05
Sage oil	0.125	MH II	23°C	0.05
Sage oil	0.026	MH II	23°C	0.05
Tarragon oil	0.22	MH II	23°C	0.05
Tarragon oil	0.106	MH II	23°C	0.05
Tea Tree oil	0.031	MH II	23°C	0.05
Tea Tree oil	0.009	MH II	23°C	0.05
Thuja oil	0.052	MH II	23°C	0.05
Thuja oil	-0.003	MH II	23°C	0.05
Tolu Balsam	0.2	MH II	23°C	0.05
Tolu Balsam	0.16	MH II	23°C	0.05
Turmeric oil	0.151	MH II	23°C	0.05
Turmeric oil	0.001	MH II	23°C	0.05
Wintergreen oil	0.375	MH II	23°C	0.05
Wintergreen oil	0.201	MH II	23°C	0.05
Ylang Ylang oil	0.239	MH II	23°C	0.05
Ylang Ylang oil	0.104	MH II	23°C	0.05
Vanilla	0.18	MH II	23°C	0.05
Vanilla	0.011	MH II	23°C	0.05
Vetiver oil	0.178	MH II	23°C	0.05
Vetiver oil	0	MH II	23°C	0.05
Mace oil	0.09	MH II	23°C	0.05
Mace oil	0.078	MH II	23°C	0.05
Thyme	0.004	MH II	23°C	0.05
Thyme	-0.006	MH II	23°C	0.05
Ajowain Oil	-0.01	MH II	37°C	0.05
Ajowain Oil	-0.007	MH II	37°C	0.05
Anethole oil	0.112	MH II	37°C	0.05
Anethole oil	0.001	MH II	37°C	0.05
Basil oil	0.119	MH II	37°C	0.05
Basil oil	0	MH II	37°C	0.05
Bay oil	0.063	MH II	37°C	0.05
Bay oil	0.06	MH II	37°C	0.05
Black pepper oil	0.132	MH II	37°C	0.05
Black pepper oil	0.019	MH II	37°C	0.05
Calamus oil	0.0112	MH II	37°C	0.05
Calamus oil	0.0131	MH II	37°C	0.05
Chamomilla	0.028	MH II	37°C	0.05
Chamomilla	0.03	MH II	37°C	0.05
Cajeput oil	0.071	MH II	37°C	0.05
Cajeput oil	0.015	MH II	37°C	0.05
Cedarwood oil	0.141	MH II	37°C	0.05
Cedarwood oil	0.022	MH II	37°C	0.05
Cardamom oil	0.108	MH II	37°C	0.05
Cardamom oil	0.021	MH II	37°C	0.05
Cinnamon oil	0.0421	MH II	37°C	0.05
Cinnamon oil	0.0312	MH II	37°C	0.05
Cinnamon leaf oil	0.051	MH II	37°C	0.05
Cinnamon leaf oil	-0.006	MH II	37°C	0.05
Citronella oil	0.103	MH II	37°C	0.05
Citronella oil	0.008	MH II	37°C	0.05
Clary Sage oil	0.103	MH II	37°C	0.05
Clary Sage oil	0.025	MH II	37°C	0.05
Cypress oil	0.152	MH II	37°C	0.05
Cypress oil	0.013	MH II	37°C	0.05
Dill seed oil	0.16	MH II	37°C	0.05
Dill seed oil	0.044	MH II	37°C	0.05
Eucalyptus oil	0.16	MH II	37°C	0.05
Eucalyptus oil	0.034	MH II	37°C	0.05
Fennel oil	0.121	MH II	37°C	0.05
Fennel oil	0.008	MH II	37°C	0.05
Fenugreek oil	0.146	MH II	37°C	0.05
Fenugreek oil	0.058	MH II	37°C	0.05
Frankincense oil	0.12	MH II	37°C	0.05
Frankincense oil	0.032	MH II	37°C	0.05
Geranium oil	-0.001	MH II	37°C	0.05
Geranium oil	-0.002	MH II	37°C	0.05
Ginger oil	0.142	MH II	37°C	0.05
Ginger oil	0.17	MH II	37°C	0.05
Grapefruit oil	0.0125	MH II	37°C	0.05
Grapefruit oil	0.0155	MH II	37°C	0.05
Jasmine oil	0.172	MH II	37°C	0.05
Jasmine oil	0.085	MH II	37°C	0.05
Juniper oil	0.101	MH II	37°C	0.05
Juniper oil	0.06	MH II	37°C	0.05
Lavender oil Bulgarian	0.195	MH II	37°C	0.05
Lavender oil Bulgarian	0.055	MH II	37°C	0.05
Lemon oil	0.0309	MH II	37°C	0.05
Lemon oil	0.0186	MH II	37°C	0.05
Lemon Eucalyptus oil	-0.002	MH II	37°C	0.05
Lemon Eucalyptus oil	-0.004	MH II	37°C	0.05
Lavender oil Himalyan	0.115	MH II	37°C	0.05
Lavender oil Himalyan	0.033	MH II	37°C	0.05
Lime oil	0.039	MH II	37°C	0.05
Lime oil	0.096	MH II	37°C	0.05
Lime oil as per BP	0.021	MH II	37°C	0.05
Lime oil as per BP	-0.008	MH II	37°C	0.05
Melissa oil	-0.012	MH II	37°C	0.05
Melissa oil	-0.015	MH II	37°C	0.05
Minth oil	-0.005	MH II	37°C	0.05
Minth oil	0.001	MH II	37°C	0.05
Myrtle oil	0.037	MH II	37°C	0.05
Myrtle oil	0.007	MH II	37°C	0.05
Neroli oil	0.036	MH II	37°C	0.05
Neroli oil	0.009	MH II	37°C	0.05
Nutmeg oil	0.046	MH II	37°C	0.05
Nutmeg oil	0.033	MH II	37°C	0.05
Orange	0.006	MH II	37°C	0.05
Orange	0.11	MH II	37°C	0.05
Palma Rosa oil	0.022	MH II	37°C	0.05
Palma Rosa oil	-0.007	MH II	37°C	0.05
Patchouli oil	0.082	MH II	37°C	0.05
Patchouli oil	0.0171	MH II	37°C	0.05
Pepperminth oil	0.013	MH II	37°C	0.05
Pepperminth oil	0.1	MH II	37°C	0.05
Pettitgrain oil	0.013	MH II	37°C	0.05
Pettitgrain oil	-0.001	MH II	37°C	0.05
Pine oil	0.095	MH II	37°C	0.05
Pine oil	0.006	MH II	37°C	0.05
Ravensara oil	0.048	MH II	37°C	0.05
Ravensara oil	-0.008	MH II	37°C	0.05
Rose Geranium oil	0.01	MH II	37°C	0.05
Rose Geranium oil	-0.014	MH II	37°C	0.05
Saffron oil	0.049	MH II	37°C	0.05
Saffron oil	0.01	MH II	37°C	0.05
Sandalwood oil	-0.007	MH II	37°C	0.05
Sandalwood oil	-0.004	MH II	37°C	0.05
Sage oil	0.161	MH II	37°C	0.05
Sage oil	0.081	MH II	37°C	0.05
Tarragon oil	0.253	MH II	37°C	0.05
Tarragon oil	0.082	MH II	37°C	0.05
Tea Tree oil	0.076	MH II	37°C	0.05
Tea Tree oil	0.029	MH II	37°C	0.05
Thuja oil	0.018	MH II	37°C	0.05
Thuja oil	0.011	MH II	37°C	0.05
Tolu Balsam	0.504	MH II	37°C	0.05
Tolu Balsam	0.454	MH II	37°C	0.05
Turmeric oil	0.126	MH II	37°C	0.05
Turmeric oil	0.051	MH II	37°C	0.05
Wintergreen oil	0.25	MH II	37°C	0.05
Wintergreen oil	0.195	MH II	37°C	0.05
Ylang Ylang oil	0.09	MH II	37°C	0.05
Ylang Ylang oil	0.036	MH II	37°C	0.05
Vanilla	0.12	MH II	37°C	0.05
Vanilla	0.012	MH II	37°C	0.05
Vetiver oil	0.153	MH II	37°C	0.05
Vetiver oil	0.041	MH II	37°C	0.05
Mace oil	0.052	MH II	37°C	0.05
Mace oil	0.1	MH II	37°C	0.05
Thyme	-0.006	MH II	37°C	0.05
Thyme	-0.008	MH II	37°C	0.05
Ajowain Oil	0.004	BHI	4°C	0.01
Ajowain Oil	0.009	BHI	4°C	0.01
Anethole oil	0.046	BHI	4°C	0.01
Anethole oil	0.001	BHI	4°C	0.01
Basil oil	0.025	BHI	4°C	0.01
Basil oil	0	BHI	4°C	0.01
Bay oil	0.021	BHI	4°C	0.01
Bay oil	0.022	BHI	4°C	0.01
Black pepper oil	0.024	BHI	4°C	0.01
Black pepper oil	0.004	BHI	4°C	0.01
Calamus oil	0.16	BHI	4°C	0.01
Calamus oil	0.07	BHI	4°C	0.01
Chamomilla	0.057	BHI	4°C	0.01
Chamomilla	0.026	BHI	4°C	0.01
Cajeput oil	0.013	BHI	4°C	0.01
Cajeput oil	-0.003	BHI	4°C	0.01
Cedarwood oil	0.008	BHI	4°C	0.01
Cedarwood oil	0.001	BHI	4°C	0.01
Cardamom oil	0.002	BHI	4°C	0.01
Cardamom oil	0.163	BHI	4°C	0.01
Cinnamon oil	0.013	BHI	4°C	0.01
Cinnamon oil	0.02	BHI	4°C	0.01
Cinnamon leaf oil	-0.002	BHI	4°C	0.01
Cinnamon leaf oil	0.024	BHI	4°C	0.01
Citronella oil	0.076	BHI	4°C	0.01
Citronella oil	0.007	BHI	4°C	0.01
Clary Sage oil	0.034	BHI	4°C	0.01
Clary Sage oil	0.007	BHI	4°C	0.01
Cypress oil	0.023	BHI	4°C	0.01
Cypress oil	0.001	BHI	4°C	0.01
Dill seed oil	0.022	BHI	4°C	0.01
Dill seed oil	0.021	BHI	4°C	0.01
Eucalyptus oil	0.07	BHI	4°C	0.01
Eucalyptus oil	0.011	BHI	4°C	0.01
Fennel oil	0.092	BHI	4°C	0.01
Fennel oil	0.031	BHI	4°C	0.01
Fenugreek oil	0.088	BHI	4°C	0.01
Fenugreek oil	0.019	BHI	4°C	0.01
Frankincense oil	0.056	BHI	4°C	0.01
Frankincense oil	-0.002	BHI	4°C	0.01
Geranium oil	0.006	BHI	4°C	0.01
Geranium oil	0.021	BHI	4°C	0.01
Ginger oil	0.068	BHI	4°C	0.01
Ginger oil	0.011	BHI	4°C	0.01
Grapefruit oil	0.017	BHI	4°C	0.01
Grapefruit oil	0.013	BHI	4°C	0.01
Jasmine oil	0.02	BHI	4°C	0.01
Jasmine oil	0.01	BHI	4°C	0.01
Juniper oil	0.09	BHI	4°C	0.01
Juniper oil	0.006	BHI	4°C	0.01
Lavender oil Bulgarian	0.043	BHI	4°C	0.01
Lavender oil Bulgarian	0.049	BHI	4°C	0.01
Lemon oil	0.015	BHI	4°C	0.01
Lemon oil	0.002	BHI	4°C	0.01
Lemon Eucalyptus oil	0.086	BHI	4°C	0.01
Lemon Eucalyptus oil	0.01	BHI	4°C	0.01
Lavender oil Himalyan	0.037	BHI	4°C	0.01
Lavender oil Himalyan	0.012	BHI	4°C	0.01
Lime oil	0.01	BHI	4°C	0.01
Lime oil	-0.009	BHI	4°C	0.01
Lime oil as per BP	-0.01	BHI	4°C	0.01
Lime oil as per BP	0.045	BHI	4°C	0.01
Melissa oil	-0.011	BHI	4°C	0.01
Melissa oil	0.012	BHI	4°C	0.01
Minth oil	0.019	BHI	4°C	0.01
Minth oil	0.005	BHI	4°C	0.01
Myrtle oil	-0.004	BHI	4°C	0.01
Myrtle oil	0.006	BHI	4°C	0.01
Neroli oil	-0.001	BHI	4°C	0.01
Neroli oil	-0.001	BHI	4°C	0.01
Nutmeg oil	0.045	BHI	4°C	0.01
Nutmeg oil	0	BHI	4°C	0.01
Orange	0.013	BHI	4°C	0.01
Orange	0.014	BHI	4°C	0.01
Palma Rosa oil	-0.005	BHI	4°C	0.01
Palma Rosa oil	0.001	BHI	4°C	0.01
Patchouli oil	0.047	BHI	4°C	0.01
Patchouli oil	0.004	BHI	4°C	0.01
Pepperminth oil	0.104	BHI	4°C	0.01
Pepperminth oil	-0.001	BHI	4°C	0.01
Pettitgrain oil	0.01	BHI	4°C	0.01
Pettitgrain oil	0.005	BHI	4°C	0.01
Pine oil	0.01	BHI	4°C	0.01
Pine oil	0.001	BHI	4°C	0.01
Ravensara oil	0.036	BHI	4°C	0.01
Ravensara oil	-0.007	BHI	4°C	0.01
Rose Geranium oil	0.012	BHI	4°C	0.01
Rose Geranium oil	-0.01	BHI	4°C	0.01
Saffron oil	0.037	BHI	4°C	0.01
Saffron oil	-0.001	BHI	4°C	0.01
Sandalwood oil	0.051	BHI	4°C	0.01
Sandalwood oil	-0.007	BHI	4°C	0.01
Sage oil	0.026	BHI	4°C	0.01
Sage oil	0.013	BHI	4°C	0.01
Tarragon oil	0.041	BHI	4°C	0.01
Tarragon oil	0.017	BHI	4°C	0.01
Tea Tree oil	0.06	BHI	4°C	0.01
Tea Tree oil	0.01	BHI	4°C	0.01
Thuja oil	0.023	BHI	4°C	0.01
Thuja oil	0.003	BHI	4°C	0.01
Tolu Balsam	0.019	BHI	4°C	0.01
Tolu Balsam	0.013	BHI	4°C	0.01
Turmeric oil	0.155	BHI	4°C	0.01
Turmeric oil	0.005	BHI	4°C	0.01
Wintergreen oil	0.244	BHI	4°C	0.01
Wintergreen oil	0.1	BHI	4°C	0.01
Ylang Ylang oil	0.124	BHI	4°C	0.01
Ylang Ylang oil	0.021	BHI	4°C	0.01
Vanilla	0.033	BHI	4°C	0.01
Vanilla	0.013	BHI	4°C	0.01
Vetiver oil	0.056	BHI	4°C	0.01
Vetiver oil	0.011	BHI	4°C	0.01
Mace oil	0.043	BHI	4°C	0.01
Mace oil	0.031	BHI	4°C	0.01
Thyme	-0.003	BHI	4°C	0.01
Thyme	0.001	BHI	4°C	0.01
Ajowain Oil	0.006	BHI	23°C	0.01
Ajowain Oil	0	BHI	23°C	0.01
Anethole oil	0.102	BHI	23°C	0.01
Anethole oil	0.001	BHI	23°C	0.01
Basil oil	0.12	BHI	23°C	0.01
Basil oil	-0.001	BHI	23°C	0.01
Bay oil	0.073	BHI	23°C	0.01
Bay oil	0.021	BHI	23°C	0.01
Black pepper oil	0.118	BHI	23°C	0.01
Black pepper oil	0.011	BHI	23°C	0.01
Calamus oil	0.19	BHI	23°C	0.01
Calamus oil	0.039	BHI	23°C	0.01
Chamomilla	0.031	BHI	23°C	0.01
Chamomilla	0.019	BHI	23°C	0.01
Cajeput oil	0.085	BHI	23°C	0.01
Cajeput oil	0.002	BHI	23°C	0.01
Cedarwood oil	0.092	BHI	23°C	0.01
Cedarwood oil	0.008	BHI	23°C	0.01
Cardamom oil	0.12	BHI	23°C	0.01
Cardamom oil	0.001	BHI	23°C	0.01
Cinnamon oil	0.05	BHI	23°C	0.01
Cinnamon oil	0.016	BHI	23°C	0.01
Cinnamon leaf oil	0.009	BHI	23°C	0.01
Cinnamon leaf oil	0.008	BHI	23°C	0.01
Citronella oil	0.036	BHI	23°C	0.01
Citronella oil	0.011	BHI	23°C	0.01
Clary Sage oil	0.122	BHI	23°C	0.01
Clary Sage oil	0.014	BHI	23°C	0.01
Cypress oil	0.072	BHI	23°C	0.01
Cypress oil	0.018	BHI	23°C	0.01
Dill seed oil	0.145	BHI	23°C	0.01
Dill seed oil	0.01	BHI	23°C	0.01
Eucalyptus oil	0.161	BHI	23°C	0.01
Eucalyptus oil	0.024	BHI	23°C	0.01
Fennel oil	0.121	BHI	23°C	0.01
Fennel oil	0.006	BHI	23°C	0.01
Fenugreek oil	0.18	BHI	23°C	0.01
Fenugreek oil	0.084	BHI	23°C	0.01
Frankincense oil	0.095	BHI	23°C	0.01
Frankincense oil	0.01	BHI	23°C	0.01
Geranium oil	0.005	BHI	23°C	0.01
Geranium oil	0.003	BHI	23°C	0.01
Ginger oil	0.218	BHI	23°C	0.01
Ginger oil	0.005	BHI	23°C	0.01
Grapefruit oil	0.118	BHI	23°C	0.01
Grapefruit oil	-0.003	BHI	23°C	0.01
Jasmine oil	0.114	BHI	23°C	0.01
Jasmine oil	0.025	BHI	23°C	0.01
Juniper oil	0.124	BHI	23°C	0.01
Juniper oil	0.014	BHI	23°C	0.01
Lavender oil Bulgarian	0.084	BHI	23°C	0.01
Lavender oil Bulgarian	0	BHI	23°C	0.01
Lemon oil	0.112	BHI	23°C	0.01
Lemon oil	0.032	BHI	23°C	0.01
Lemon Eucalyptus oil	0.13	BHI	23°C	0.01
Lemon Eucalyptus oil	-0.006	BHI	23°C	0.01
Lavender oil Himalyan	0.115	BHI	23°C	0.01
Lavender oil Himalyan	0.007	BHI	23°C	0.01
Lime oil	0.068	BHI	23°C	0.01
Lime oil	0.001	BHI	23°C	0.01
Lime oil as per BP	-0.002	BHI	23°C	0.01
Lime oil as per BP	-0.004	BHI	23°C	0.01
Melissa oil	-0.001	BHI	23°C	0.01
Melissa oil	-0.008	BHI	23°C	0.01
Minth oil	0.034	BHI	23°C	0.01
Minth oil	0.002	BHI	23°C	0.01
Myrtle oil	0.013	BHI	23°C	0.01
Myrtle oil	0	BHI	23°C	0.01
Neroli oil	0.119	BHI	23°C	0.01
Neroli oil	-0.001	BHI	23°C	0.01
Nutmeg oil	0.086	BHI	23°C	0.01
Nutmeg oil	0	BHI	23°C	0.01
Orange	-0.009	BHI	23°C	0.01
Orange	0.014	BHI	23°C	0.01
Palma Rosa oil	0	BHI	23°C	0.01
Palma Rosa oil	0.001	BHI	23°C	0.01
Patchouli oil	0.042	BHI	23°C	0.01
Patchouli oil	0.004	BHI	23°C	0.01
Pepperminth oil	0.093	BHI	23°C	0.01
Pepperminth oil	-0.001	BHI	23°C	0.01
Pettitgrain oil	0.057	BHI	23°C	0.01
Pettitgrain oil	0.005	BHI	23°C	0.01
Pine oil	0.088	BHI	23°C	0.01
Pine oil	0.001	BHI	23°C	0.01
Ravensara oil	0.063	BHI	23°C	0.01
Ravensara oil	-0.007	BHI	23°C	0.01
Rose Geranium oil	0.001	BHI	23°C	0.01
Rose Geranium oil	-0.01	BHI	23°C	0.01
Saffron oil	0.087	BHI	23°C	0.01
Saffron oil	-0.001	BHI	23°C	0.01
Sandalwood oil	-0.005	BHI	23°C	0.01
Sandalwood oil	-0.007	BHI	23°C	0.01
Sage oil	0.121	BHI	23°C	0.01
Sage oil	0.013	BHI	23°C	0.01
Tarragon oil	0.355	BHI	23°C	0.01
Tarragon oil	0.017	BHI	23°C	0.01
Tea Tree oil	0.05	BHI	23°C	0.01
Tea Tree oil	0.01	BHI	23°C	0.01
Thuja oil	0.148	BHI	23°C	0.01
Thuja oil	0.003	BHI	23°C	0.01
Tolu Balsam	0.308	BHI	23°C	0.01
Tolu Balsam	0.013	BHI	23°C	0.01
Turmeric oil	0.17	BHI	23°C	0.01
Turmeric oil	0.005	BHI	23°C	0.01
Wintergreen oil	0.338	BHI	23°C	0.01
Wintergreen oil	0.1	BHI	23°C	0.01
Ylang Ylang oil	0.199	BHI	23°C	0.01
Ylang Ylang oil	0.021	BHI	23°C	0.01
Vanilla	0.106	BHI	23°C	0.01
Vanilla	0.013	BHI	23°C	0.01
Vetiver oil	0.143	BHI	23°C	0.01
Vetiver oil	0.011	BHI	23°C	0.01
Mace oil	0.191	BHI	23°C	0.01
Mace oil	0.031	BHI	23°C	0.01
Thyme	-0.004	BHI	23°C	0.01
Thyme	0.001	BHI	23°C	0.01
Ajowain Oil	0.017	BHI	37°C	0.01
Ajowain Oil	0.001	BHI	37°C	0.01
Anethole oil	0.062	BHI	37°C	0.01
Anethole oil	0.016	BHI	37°C	0.01
Basil oil	0.05	BHI	37°C	0.01
Basil oil	0.026	BHI	37°C	0.01
Bay oil	0.048	BHI	37°C	0.01
Bay oil	0.047	BHI	37°C	0.01
Black pepper oil	0.123	BHI	37°C	0.01
Black pepper oil	0.014	BHI	37°C	0.01
Calamus oil	0.19	BHI	37°C	0.01
Calamus oil	0.034	BHI	37°C	0.01
Chamomilla	0.107	BHI	37°C	0.01
Chamomilla	0.04	BHI	37°C	0.01
Cajeput oil	0.078	BHI	37°C	0.01
Cajeput oil	0.013	BHI	37°C	0.01
Cedarwood oil	0.063	BHI	37°C	0.01
Cedarwood oil	0.003	BHI	37°C	0.01
Cardamom oil	0.049	BHI	37°C	0.01
Cardamom oil	0.043	BHI	37°C	0.01
Cinnamon oil	0.085	BHI	37°C	0.01
Cinnamon oil	0.012	BHI	37°C	0.01
Cinnamon leaf oil	0.004	BHI	37°C	0.01
Cinnamon leaf oil	0.007	BHI	37°C	0.01
Citronella oil	0.141	BHI	37°C	0.01
Citronella oil	0.011	BHI	37°C	0.01
Clary Sage oil	0.059	BHI	37°C	0.01
Clary Sage oil	0.037	BHI	37°C	0.01
Cypress oil	0.12	BHI	37°C	0.01
Cypress oil	0.017	BHI	37°C	0.01
Dill seed oil	0.098	BHI	37°C	0.01
Dill seed oil	0.029	BHI	37°C	0.01
Eucalyptus oil	0.114	BHI	37°C	0.01
Eucalyptus oil	0.022	BHI	37°C	0.01
Fennel oil	0.053	BHI	37°C	0.01
Fennel oil	0.023	BHI	37°C	0.01
Fenugreek oil	0.227	BHI	37°C	0.01
Fenugreek oil	0.076	BHI	37°C	0.01
Frankincense oil	0.104	BHI	37°C	0.01
Frankincense oil	0.017	BHI	37°C	0.01
Geranium oil	0.004	BHI	37°C	0.01
Geranium oil	-0.001	BHI	37°C	0.01
Ginger oil	0.243	BHI	37°C	0.01
Ginger oil	0.037	BHI	37°C	0.01
Grapefruit oil	0.076	BHI	37°C	0.01
Grapefruit oil	0.067	BHI	37°C	0.01
Jasmine oil	0.114	BHI	37°C	0.01
Jasmine oil	0.053	BHI	37°C	0.01
Juniper oil	0.125	BHI	37°C	0.01
Juniper oil	0.039	BHI	37°C	0.01
Lavender oil Bulgarian	0.073	BHI	37°C	0.01
Lavender oil Bulgarian	0.004	BHI	37°C	0.01
Lemon oil	0.113	BHI	37°C	0.01
Lemon oil	0.076	BHI	37°C	0.01
Lemon Eucalyptus oil	0.017	BHI	37°C	0.01
Lemon Eucalyptus oil	0.013	BHI	37°C	0.01
Lavender oil Himalyan	0.028	BHI	37°C	0.01
Lavender oil Himalyan	0.012	BHI	37°C	0.01
Lime oil	0.054	BHI	37°C	0.01
Lime oil	0	BHI	37°C	0.01
Lime oil as per BP	-0.004	BHI	37°C	0.01
Lime oil as per BP	-0.01	BHI	37°C	0.01
Melissa oil	0	BHI	37°C	0.01
Melissa oil	-0.007	BHI	37°C	0.01
Minth oil	0.072	BHI	37°C	0.01
Minth oil	-0.004	BHI	37°C	0.01
Myrtle oil	0.019	BHI	37°C	0.01
Myrtle oil	-0.005	BHI	37°C	0.01
Neroli oil	0.038	BHI	37°C	0.01
Neroli oil	-0.001	BHI	37°C	0.01
Nutmeg oil	0.013	BHI	37°C	0.01
Nutmeg oil	0	BHI	37°C	0.01
Orange	-0.002	BHI	37°C	0.01
Orange	0.014	BHI	37°C	0.01
Palma Rosa oil	0.005	BHI	37°C	0.01
Palma Rosa oil	0.001	BHI	37°C	0.01
Patchouli oil	0.071	BHI	37°C	0.01
Patchouli oil	0.004	BHI	37°C	0.01
Pepperminth oil	0.113	BHI	37°C	0.01
Pepperminth oil	-0.001	BHI	37°C	0.01
Pettitgrain oil	0.058	BHI	37°C	0.01																		0
Pettitgrain oil	0.005	BHI	37°C	0.01																		0.001
Pine oil	0.118	BHI	37°C	0.01
Pine oil	0.001	BHI	37°C	0.01
Ravensara oil	0.081	BHI	37°C	0.01
Ravensara oil	-0.007	BHI	37°C	0.01
Rose Geranium oil	-0.003	BHI	37°C	0.01
Rose Geranium oil	-0.01	BHI	37°C	0.01
Saffron oil	0.037	BHI	37°C	0.01
Saffron oil	-0.001	BHI	37°C	0.01
Sandalwood oil	-0.003	BHI	37°C	0.01
Sandalwood oil	-0.007	BHI	37°C	0.01
Sage oil	0.142	BHI	37°C	0.01
Sage oil	0.013	BHI	37°C	0.01
Tarragon oil	0.272	BHI	37°C	0.01
Tarragon oil	0.017	BHI	37°C	0.01
Tea Tree oil	0.063	BHI	37°C	0.01
Tea Tree oil	0.01	BHI	37°C	0.01
Thuja oil	0.049	BHI	37°C	0.01
Thuja oil	0.003	BHI	37°C	0.01
Tolu Balsam	0.168	BHI	37°C	0.01
Tolu Balsam	0.013	BHI	37°C	0.01
Turmeric oil	0.066	BHI	37°C	0.01
Turmeric oil	0.005	BHI	37°C	0.01
Wintergreen oil	0.18	BHI	37°C	0.01
Wintergreen oil	0.1	BHI	37°C	0.01
Ylang Ylang oil	0.102	BHI	37°C	0.01
Ylang Ylang oil	0.021	BHI	37°C	0.01
Vanilla	0.053	BHI	37°C	0.01
Vanilla	0.013	BHI	37°C	0.01
Vetiver oil	0.138	BHI	37°C	0.01
Vetiver oil	0.011	BHI	37°C	0.01
Mace oil	0.104	BHI	37°C	0.01
Mace oil	0.031	BHI	37°C	0.01
Thyme	0	BHI	37°C	0.01
Thyme	0.001	BHI	37°C	0.01
Ajowain Oil	0.004	BHI	4°C	0.05
Ajowain Oil	0.007	BHI	4°C	0.05
Anethole oil	0.035	BHI	4°C	0.05
Anethole oil	0.018	BHI	4°C	0.05
Basil oil	0.042	BHI	4°C	0.05
Basil oil	0.011	BHI	4°C	0.05
Bay oil	0.038	BHI	4°C	0.05
Bay oil	0.018	BHI	4°C	0.05
Black pepper oil	0.026	BHI	4°C	0.05
Black pepper oil	0.008	BHI	4°C	0.05
Calamus oil	0.049	BHI	4°C	0.05
Calamus oil	0.08	BHI	4°C	0.05
Chamomilla	0.081	BHI	4°C	0.05
Chamomilla	0.02	BHI	4°C	0.05
Cajeput oil	0.02	BHI	4°C	0.05
Cajeput oil	0.008	BHI	4°C	0.05
Cedarwood oil	0.151	BHI	4°C	0.05
Cedarwood oil	0.009	BHI	4°C	0.05
Cardamom oil	0.009	BHI	4°C	0.05
Cardamom oil	0.009	BHI	4°C	0.05
Cinnamon oil	0.0426	BHI	4°C	0.05
Cinnamon oil	0.0299	BHI	4°C	0.05
Cinnamon leaf oil	0.03	BHI	4°C	0.05
Cinnamon leaf oil	0.009	BHI	4°C	0.05
Citronella oil	0.01	BHI	4°C	0.05
Citronella oil	0.007	BHI	4°C	0.05
Clary Sage oil	0.028	BHI	4°C	0.05
Clary Sage oil	0.004	BHI	4°C	0.05
Cypress oil	0.049	BHI	4°C	0.05
Cypress oil	0.003	BHI	4°C	0.05
Dill seed oil	0.036	BHI	4°C	0.05
Dill seed oil	0.006	BHI	4°C	0.05
Eucalyptus oil	0.122	BHI	4°C	0.05
Eucalyptus oil	0.021	BHI	4°C	0.05
Fennel oil	0.107	BHI	4°C	0.05
Fennel oil	0.009	BHI	4°C	0.05
Fenugreek oil	0.079	BHI	4°C	0.05
Fenugreek oil	0.022	BHI	4°C	0.05
Frankincense oil	0.104	BHI	4°C	0.05
Frankincense oil	0.018	BHI	4°C	0.05
Geranium oil	0.001	BHI	4°C	0.05
Geranium oil	-0.002	BHI	4°C	0.05
Ginger oil	0.062	BHI	4°C	0.05
Ginger oil	0.133	BHI	4°C	0.05
Grapefruit oil	0.045	BHI	4°C	0.05
Grapefruit oil	0.089	BHI	4°C	0.05
Jasmine oil	0.046	BHI	4°C	0.05
Jasmine oil	0.046	BHI	4°C	0.05
Juniper oil	0.12	BHI	4°C	0.05
Juniper oil	0.128	BHI	4°C	0.05
Lavender oil Bulgarian	0.104	BHI	4°C	0.05
Lavender oil Bulgarian	0.019	BHI	4°C	0.05
Lemon oil	0.089	BHI	4°C	0.05
Lemon oil	0.158	BHI	4°C	0.05
Lemon Eucalyptus oil	0.039	BHI	4°C	0.05
Lemon Eucalyptus oil	-0.002	BHI	4°C	0.05
Lavender oil Himalyan	0.1	BHI	4°C	0.05
Lavender oil Himalyan	0.004	BHI	4°C	0.05
Lime oil	0.022	BHI	4°C	0.05
Lime oil	0.039	BHI	4°C	0.05
Lime oil as per BP	-0.005	BHI	4°C	0.05
Lime oil as per BP	-0.007	BHI	4°C	0.05
Melissa oil	0.008	BHI	4°C	0.05
Melissa oil	-0.006	BHI	4°C	0.05
Minth oil	0.022	BHI	4°C	0.05
Minth oil	-0.004	BHI	4°C	0.05
Myrtle oil	0.027	BHI	4°C	0.05
Myrtle oil	0.008	BHI	4°C	0.05
Neroli oil	0.006	BHI	4°C	0.05
Neroli oil	-0.005	BHI	4°C	0.05
Nutmeg oil	0.01	BHI	4°C	0.05
Nutmeg oil	0.003	BHI	4°C	0.05
Orange	0.019	BHI	4°C	0.05
Orange	0.097	BHI	4°C	0.05
Palma Rosa oil	-0.005	BHI	4°C	0.05
Palma Rosa oil	-0.008	BHI	4°C	0.05
Patchouli oil	0.063	BHI	4°C	0.05
Patchouli oil	0.001	BHI	4°C	0.05
Pepperminth oil	0.016	BHI	4°C	0.05
Pepperminth oil	-0.002	BHI	4°C	0.05
Pettitgrain oil	0.004	BHI	4°C	0.05
Pettitgrain oil	0.034	BHI	4°C	0.05
Pine oil	0.038	BHI	4°C	0.05
Pine oil	0.004	BHI	4°C	0.05
Ravensara oil	0.042	BHI	4°C	0.05
Ravensara oil	-0.012	BHI	4°C	0.05
Rose Geranium oil	-0.005	BHI	4°C	0.05
Rose Geranium oil	-0.013	BHI	4°C	0.05
Saffron oil	0.032	BHI	4°C	0.05
Saffron oil	-0.004	BHI	4°C	0.05
Sandalwood oil	0.041	BHI	4°C	0.05
Sandalwood oil	-0.007	BHI	4°C	0.05
Sage oil	0.037	BHI	4°C	0.05
Sage oil	0.021	BHI	4°C	0.05
Tarragon oil	0.115	BHI	4°C	0.05
Tarragon oil	0.049	BHI	4°C	0.05
Tea Tree oil	0.033	BHI	4°C	0.05
Tea Tree oil	0.019	BHI	4°C	0.05
Thuja oil	0.011	BHI	4°C	0.05
Thuja oil	0.009	BHI	4°C	0.05
Tolu Balsam	0.101	BHI	4°C	0.05
Tolu Balsam	0.134	BHI	4°C	0.05
Turmeric oil	0.233	BHI	4°C	0.05
Turmeric oil	0.01	BHI	4°C	0.05
Wintergreen oil	0.15	BHI	4°C	0.05
Wintergreen oil	0.101	BHI	4°C	0.05
Ylang Ylang oil	0.201	BHI	4°C	0.05
Ylang Ylang oil	0.101	BHI	4°C	0.05
Vanilla	0.043	BHI	4°C	0.05
Vanilla	0.069	BHI	4°C	0.05
Vetiver oil	0.181	BHI	4°C	0.05
Vetiver oil	0.032	BHI	4°C	0.05
Mace oil	0.074	BHI	4°C	0.05
Mace oil	0.1	BHI	4°C	0.05
Thyme	-0.004	BHI	4°C	0.05
Thyme	0.018	BHI	4°C	0.05
Ajowain Oil	-0.001	BHI	23°C	0.05
Ajowain Oil	0.01	BHI	23°C	0.05
Anethole oil	0.215	BHI	23°C	0.05
Anethole oil	0.015	BHI	23°C	0.05
Basil oil	0.109	BHI	23°C	0.05
Basil oil	0.005	BHI	23°C	0.05
Bay oil	0.026	BHI	23°C	0.05
Bay oil	-0.006	BHI	23°C	0.05
Black pepper oil	0.144	BHI	23°C	0.05
Black pepper oil	0.01	BHI	23°C	0.05
Calamus oil	0.12	BHI	23°C	0.05
Calamus oil	0.055	BHI	23°C	0.05
Chamomilla	0.05	BHI	23°C	0.05
Chamomilla	0.004	BHI	23°C	0.05
Cajeput oil	0.054	BHI	23°C	0.05
Cajeput oil	0.002	BHI	23°C	0.05
Cedarwood oil	0.161	BHI	23°C	0.05
Cedarwood oil	0.004	BHI	23°C	0.05
Cardamom oil	0.053	BHI	23°C	0.05
Cardamom oil	-0.003	BHI	23°C	0.05
Cinnamon oil	0.009	BHI	23°C	0.05
Cinnamon oil	0.024	BHI	23°C	0.05
Cinnamon leaf oil	0.053	BHI	23°C	0.05
Cinnamon leaf oil	0.028	BHI	23°C	0.05
Citronella oil	0.015	BHI	23°C	0.05
Citronella oil	0.015	BHI	23°C	0.05
Clary Sage oil	0.124	BHI	23°C	0.05
Clary Sage oil	0.014	BHI	23°C	0.05
Cypress oil	0.084	BHI	23°C	0.05
Cypress oil	0.01	BHI	23°C	0.05
Dill seed oil	0.087	BHI	23°C	0.05
Dill seed oil	0.012	BHI	23°C	0.05
Eucalyptus oil	0.163	BHI	23°C	0.05
Eucalyptus oil	0.041	BHI	23°C	0.05
Fennel oil	0.221	BHI	23°C	0.05
Fennel oil	0.011	BHI	23°C	0.05
Fenugreek oil	0.152	BHI	23°C	0.05
Fenugreek oil	0.136	BHI	23°C	0.05
Frankincense oil	0.325	BHI	23°C	0.05
Frankincense oil	0.034	BHI	23°C	0.05
Geranium oil	0.001	BHI	23°C	0.05
Geranium oil	-0.004	BHI	23°C	0.05
Ginger oil	0.084	BHI	23°C	0.05
Ginger oil	0.093	BHI	23°C	0.05
Grapefruit oil	0.088	BHI	23°C	0.05
Grapefruit oil	0.054	BHI	23°C	0.05
Jasmine oil	0.215	BHI	23°C	0.05
Jasmine oil	0.025	BHI	23°C	0.05
Juniper oil	0.27	BHI	23°C	0.05
Juniper oil	0.03	BHI	23°C	0.05
Lavender oil Bulgarian	0.138	BHI	23°C	0.05
Lavender oil Bulgarian	0.001	BHI	23°C	0.05
Lemon oil	0.0211	BHI	23°C	0.05
Lemon oil	0.032	BHI	23°C	0.05
Lemon Eucalyptus oil	0.009	BHI	23°C	0.05
Lemon Eucalyptus oil	-0.01	BHI	23°C	0.05
Lavender oil Himalyan	0.107	BHI	23°C	0.05
Lavender oil Himalyan	-0.001	BHI	23°C	0.05
Lime oil	0.041	BHI	23°C	0.05
Lime oil	0.006	BHI	23°C	0.05
Lime oil as per BP	-0.004	BHI	23°C	0.05
Lime oil as per BP	-0.012	BHI	23°C	0.05
Melissa oil	-0.008	BHI	23°C	0.05
Melissa oil	-0.012	BHI	23°C	0.05
Minth oil	0.006	BHI	23°C	0.05
Minth oil	-0.007	BHI	23°C	0.05
Myrtle oil	0.074	BHI	23°C	0.05
Myrtle oil	-0.005	BHI	23°C	0.05
Neroli oil	0.012	BHI	23°C	0.05
Neroli oil	-0.001	BHI	23°C	0.05
Nutmeg oil	0.052	BHI	23°C	0.05
Nutmeg oil	0.002	BHI	23°C	0.05
Orange	0.006	BHI	23°C	0.05
Orange	0.039	BHI	23°C	0.05
Palma Rosa oil	0.006	BHI	23°C	0.05
Palma Rosa oil	0	BHI	23°C	0.05
Patchouli oil	0.074	BHI	23°C	0.05
Patchouli oil	-0.003	BHI	23°C	0.05
Pepperminth oil	0.048	BHI	23°C	0.05
Pepperminth oil	-0.001	BHI	23°C	0.05
Pettitgrain oil	0.007	BHI	23°C	0.05
Pettitgrain oil	0.002	BHI	23°C	0.05
Pine oil	0.089	BHI	23°C	0.05
Pine oil	0	BHI	23°C	0.05
Ravensara oil	0.08	BHI	23°C	0.05
Ravensara oil	-0.006	BHI	23°C	0.05
Rose Geranium oil	-0.009	BHI	23°C	0.05
Rose Geranium oil	-0.012	BHI	23°C	0.05
Saffron oil	0.076	BHI	23°C	0.05
Saffron oil	-0.005	BHI	23°C	0.05
Sandalwood oil	0.001	BHI	23°C	0.05
Sandalwood oil	-0.002	BHI	23°C	0.05
Sage oil	0.141	BHI	23°C	0.05
Sage oil	-0.001	BHI	23°C	0.05
Tarragon oil	0.12	BHI	23°C	0.05
Tarragon oil	0.045	BHI	23°C	0.05
Tea Tree oil	0.045	BHI	23°C	0.05
Tea Tree oil	0.008	BHI	23°C	0.05
Thuja oil	0.01	BHI	23°C	0.05
Thuja oil	-0.004	BHI	23°C	0.05
Tolu Balsam	0.301	BHI	23°C	0.05
Tolu Balsam	0.206	BHI	23°C	0.05
Turmeric oil	0.157	BHI	23°C	0.05
Turmeric oil	-0.005	BHI	23°C	0.05
Wintergreen oil	0.315	BHI	23°C	0.05
Wintergreen oil	0.243	BHI	23°C	0.05
Ylang Ylang oil	0.171	BHI	23°C	0.05
Ylang Ylang oil	0.001	BHI	23°C	0.05
Vanilla	0.106	BHI	23°C	0.05
Vanilla	0.05	BHI	23°C	0.05
Vetiver oil	0.377	BHI	23°C	0.05
Vetiver oil	-0.002	BHI	23°C	0.05
Mace oil	0.0273	BHI	23°C	0.05
Mace oil	0.0302	BHI	23°C	0.05
Thyme	-0.003	BHI	23°C	0.05
Thyme	-0.006	BHI	23°C	0.05
Ajowain Oil	-0.008	BHI	37°C	0.05
Ajowain Oil	0.008	BHI	37°C	0.05
Anethole oil	0.11	BHI	37°C	0.05
Anethole oil	0.053	BHI	37°C	0.05
Basil oil	0.256	BHI	37°C	0.05
Basil oil	0.07	BHI	37°C	0.05
Bay oil	0.044	BHI	37°C	0.05
Bay oil	0.048	BHI	37°C	0.05
Black pepper oil	0.145	BHI	37°C	0.05
Black pepper oil	0.034	BHI	37°C	0.05
Calamus oil	0.365	BHI	37°C	0.05
Calamus oil	0.102	BHI	37°C	0.05
Chamomilla	0.015	BHI	37°C	0.05
Chamomilla	0.035	BHI	37°C	0.05
Cajeput oil	0.106	BHI	37°C	0.05
Cajeput oil	0.025	BHI	37°C	0.05
Cedarwood oil	0.126	BHI	37°C	0.05
Cedarwood oil	0.053	BHI	37°C	0.05
Cardamom oil	0.063	BHI	37°C	0.05
Cardamom oil	0.025	BHI	37°C	0.05
Cinnamon oil	0.027	BHI	37°C	0.05
Cinnamon oil	0.0256	BHI	37°C	0.05
Cinnamon leaf oil	0.148	BHI	37°C	0.05
Cinnamon leaf oil	0.035	BHI	37°C	0.05
Citronella oil	0.104	BHI	37°C	0.05
Citronella oil	0.022	BHI	37°C	0.05
Clary Sage oil	0.1	BHI	37°C	0.05
Clary Sage oil	0.048	BHI	37°C	0.05
Cypress oil	0.161	BHI	37°C	0.05
Cypress oil	0.039	BHI	37°C	0.05
Dill seed oil	0.19	BHI	37°C	0.05
Dill seed oil	0.055	BHI	37°C	0.05
Eucalyptus oil	0.226	BHI	37°C	0.05
Eucalyptus oil	0.122	BHI	37°C	0.05
Fennel oil	0.068	BHI	37°C	0.05
Fennel oil	0.068	BHI	37°C	0.05
Fenugreek oil	0.096	BHI	37°C	0.05
Fenugreek oil	0.316	BHI	37°C	0.05
Frankincense oil	0.265	BHI	37°C	0.05
Frankincense oil	0.151	BHI	37°C	0.05
Geranium oil	0.004	BHI	37°C	0.05
Geranium oil	0.014	BHI	37°C	0.05
Ginger oil	0.274	BHI	37°C	0.05
Ginger oil	0.283	BHI	37°C	0.05
Grapefruit oil	0.014	BHI	37°C	0.05
Grapefruit oil	0.175	BHI	37°C	0.05
Jasmine oil	0.273	BHI	37°C	0.05
Jasmine oil	0.057	BHI	37°C	0.05
Juniper oil	0.28	BHI	37°C	0.05
Juniper oil	0.131	BHI	37°C	0.05
Lavender oil Bulgarian	0.096	BHI	37°C	0.05
Lavender oil Bulgarian	0.069	BHI	37°C	0.05
Lemon oil	0.0224	BHI	37°C	0.05
Lemon oil	0.021	BHI	37°C	0.05
Lemon Eucalyptus oil	0.125	BHI	37°C	0.05
Lemon Eucalyptus oil	0.048	BHI	37°C	0.05
Lavender oil Himalyan	0.136	BHI	37°C	0.05
Lavender oil Himalyan	0.022	BHI	37°C	0.05
Lime oil	0.028	BHI	37°C	0.05
Lime oil	0.092	BHI	37°C	0.05
Lime oil as per BP	0.017	BHI	37°C	0.05
Lime oil as per BP	-0.004	BHI	37°C	0.05
Melissa oil	-0.01	BHI	37°C	0.05
Melissa oil	-0.005	BHI	37°C	0.05
Minth oil	0.002	BHI	37°C	0.05
Minth oil	0.009	BHI	37°C	0.05
Myrtle oil	0.042	BHI	37°C	0.05
Myrtle oil	0.016	BHI	37°C	0.05
Neroli oil	0.052	BHI	37°C	0.05
Neroli oil	0.011	BHI	37°C	0.05
Nutmeg oil	0.046	BHI	37°C	0.05
Nutmeg oil	0.049	BHI	37°C	0.05
Orange	-0.001	BHI	37°C	0.05
Orange	0.227	BHI	37°C	0.05
Palma Rosa oil	0.007	BHI	37°C	0.05
Palma Rosa oil	0.002	BHI	37°C	0.05
Patchouli oil	0.118	BHI	37°C	0.05
Patchouli oil	0.05	BHI	37°C	0.05
Pepperminth oil	0.029	BHI	37°C	0.05
Pepperminth oil	-0.001	BHI	37°C	0.05
Pettitgrain oil	0.028	BHI	37°C	0.05
Pettitgrain oil	0.083	BHI	37°C	0.05
Pine oil	0.106	BHI	37°C	0.05
Pine oil	0.01	BHI	37°C	0.05
Ravensara oil	0.032	BHI	37°C	0.05
Ravensara oil	0.059	BHI	37°C	0.05
Rose Geranium oil	-0.008	BHI	37°C	0.05
Rose Geranium oil	-0.002	BHI	37°C	0.05
Saffron oil	0.043	BHI	37°C	0.05
Saffron oil	0.04	BHI	37°C	0.05
Sandalwood oil	-0.002	BHI	37°C	0.05
Sandalwood oil	0.022	BHI	37°C	0.05
Sage oil	0.206	BHI	37°C	0.05
Sage oil	0.121	BHI	37°C	0.05
Tarragon oil	0.32	BHI	37°C	0.05
Tarragon oil	0.077	BHI	37°C	0.05
Tea Tree oil	0.037	BHI	37°C	0.05
Tea Tree oil	0.039	BHI	37°C	0.05
Thuja oil	0.005	BHI	37°C	0.05
Thuja oil	0.039	BHI	37°C	0.05
Tolu Balsam	0.247	BHI	37°C	0.05
Tolu Balsam	0.48	BHI	37°C	0.05
Turmeric oil	0.085	BHI	37°C	0.05
Turmeric oil	0.091	BHI	37°C	0.05
Wintergreen oil	0.499	BHI	37°C	0.05
Wintergreen oil	0.07	BHI	37°C	0.05
Ylang Ylang oil	0.1	BHI	37°C	0.05
Ylang Ylang oil	0.035	BHI	37°C	0.05
Vanilla	0.105	BHI	37°C	0.05
Vanilla	0.101	BHI	37°C	0.05
Vetiver oil	0.184	BHI	37°C	0.05
Vetiver oil	0.091	BHI	37°C	0.05
Mace oil	0.035	BHI	37°C	0.05
Mace oil	0.553	BHI	37°C	0.05
Thyme	-0.007	BHI	37°C	0.05
Thyme	-0.001	BHI	37°C	0.05
