# Supplementary material for: Effect of Temperature, Surface, and Medium Qualities on the Biofilm Formation of Listeria monocytogenes and Their Influencing Effects on the Antibacterial, Biofilm-Inhibitory, and Biofilm-Degrading Activities of Essential Oils
Source: Foods. 2025 Jun 14;14(12):2097. doi: 10.3390/foods14122097 (PMC12192137; doi:10.3390/foods14122097)
Supplement: Supplementary file 1 [file foods-14-02097-s001.zip › Supplementary Data S2B. Biofilm remove of 1860.xlsx]

## Sheet: Munka1
Essential oil	Strain	Optical density (630nm)	Broth	Temperature (°C)	Concentration
Ajowan Oil	1860	0.02	MH-II	4	0.01
Ajowan Oil	1860	0.049	MH-II	4	0.01
Ajowan Oil	1860	0.049	MH-II	4	0.01
Anethole oil	1860	0.016	MH-II	4	0.01
Anethole oil	1860	0.032	MH-II	4	0.01
Anethole oil	1860	0.032	MH-II	4	0.01
Basil oil	1860	0.019	MH-II	4	0.01
Basil oil	1860	0.035	MH-II	4	0.01
Basil oil	1860	0.035	MH-II	4	0.01
Bay oil	1860	0.016	MH-II	4	0.01
Bay oil	1860	0.032	MH-II	4	0.01
Bay oil	1860	0.032	MH-II	4	0.01
Black pepper oil	1860	0.026	MH-II	4	0.01
Black pepper oil	1860	0.016	MH-II	4	0.01
Black pepper oil	1860	0.016	MH-II	4	0.01
Calamus oil	1860	0.033	MH-II	4	0.01
Calamus oil	1860	0.013	MH-II	4	0.01
Calamus oil	1860	0.013	MH-II	4	0.01
Chamomilla	1860	0.014	MH-II	4	0.01
Chamomilla	1860	0.012	MH-II	4	0.01
Chamomilla	1860	0.012	MH-II	4	0.01
Cajeput oil	1860	0.0165	MH-II	4	0.01
Cajeput oil	1860	0.017	MH-II	4	0.01
Cajeput oil	1860	0.017	MH-II	4	0.01
Cedarwood oil	1860	0.0185	MH-II	4	0.01
Cedarwood oil	1860	0.015	MH-II	4	0.01
Cedarwood oil	1860	0.015	MH-II	4	0.01
Cardamom oil	1860	0.0205	MH-II	4	0.01
Cardamom oil	1860	0.02	MH-II	4	0.01
Cardamom oil	1860	0.02	MH-II	4	0.01
Cinnamon oil	1860	0.014	MH-II	4	0.01
Cinnamon oil	1860	0.012	MH-II	4	0.01
Cinnamon oil	1860	0.012	MH-II	4	0.01
Cinnamon leaf oil	1860	0.023	MH-II	4	0.01
Cinnamon leaf oil	1860	0.033	MH-II	4	0.01
Cinnamon leaf oil	1860	0.033	MH-II	4	0.01
Citronella oil	1860	0.011	MH-II	4	0.01
Citronella oil	1860	0.042	MH-II	4	0.01
Citronella oil	1860	0.042	MH-II	4	0.01
Clary Sage oil	1860	0.014	MH-II	4	0.01
Clary Sage oil	1860	0.018	MH-II	4	0.01
Clary Sage oil	1860	0.018	MH-II	4	0.01
Cypress oil	1860	0.0135	MH-II	4	0.01
Cypress oil	1860	0.024	MH-II	4	0.01
Cypress oil	1860	0.024	MH-II	4	0.01
Dill seed oil	1860	0.0195	MH-II	4	0.01
Dill seed oil	1860	0.032	MH-II	4	0.01
Dill seed oil	1860	0.032	MH-II	4	0.01
Eucalyptus oil	1860	0.011	MH-II	4	0.01
Eucalyptus oil	1860	0.022	MH-II	4	0.01
Eucalyptus oil	1860	0.022	MH-II	4	0.01
Fennel oil	1860	0.0195	MH-II	4	0.01
Fennel oil	1860	0.015	MH-II	4	0.01
Fennel oil	1860	0.015	MH-II	4	0.01
Fenugreek oil	1860	0.113	MH-II	4	0.01
Fenugreek oil	1860	0.093	MH-II	4	0.01
Fenugreek oil	1860	0.093	MH-II	4	0.01
Frankincense oil	1860	0.018	MH-II	4	0.01
Frankincense oil	1860	0.02	MH-II	4	0.01
Frankincense oil	1860	0.02	MH-II	4	0.01
Geranium oil	1860	0.018	MH-II	4	0.01
Geranium oil	1860	0.007	MH-II	4	0.01
Geranium oil	1860	0.007	MH-II	4	0.01
Ginger oil	1860	0.0135	MH-II	4	0.01
Ginger oil	1860	0.029	MH-II	4	0.01
Ginger oil	1860	0.029	MH-II	4	0.01
Grapefruit oil	1860	0.0085	MH-II	4	0.01
Grapefruit oil	1860	0.012	MH-II	4	0.01
Grapefruit oil	1860	0.012	MH-II	4	0.01
Jasmine oil	1860	0.014	MH-II	4	0.01
Jasmine oil	1860	0.029	MH-II	4	0.01
Jasmine oil	1860	0.029	MH-II	4	0.01
Juniper oil	1860	0.0245	MH-II	4	0.01
Juniper oil	1860	0.023	MH-II	4	0.01
Juniper oil	1860	0.023	MH-II	4	0.01
Lavender oil Bulgarian	1860	0.023	MH-II	4	0.01
Lavender oil Bulgarian	1860	0.015	MH-II	4	0.01
Lavender oil Bulgarian	1860	0.015	MH-II	4	0.01
Lemon oil	1860	0.013	MH-II	4	0.01
Lemon oil	1860	0.007	MH-II	4	0.01
Lemon oil	1860	0.007	MH-II	4	0.01
Lemon Eucalyptus oil	1860	0.0205	MH-II	4	0.01
Lemon Eucalyptus oil	1860	0.013	MH-II	4	0.01
Lemon Eucalyptus oil	1860	0.013	MH-II	4	0.01
Lavender oil Himalyan	1860	0.0255	MH-II	4	0.01
Lavender oil Himalyan	1860	0.005	MH-II	4	0.01
Lavender oil Himalyan	1860	0.005	MH-II	4	0.01
Lime oil	1860	0.037	MH-II	4	0.01
Lime oil	1860	0.005	MH-II	4	0.01
Lime oil	1860	0.005	MH-II	4	0.01
Lime oil as per BP	1860	0.033	MH-II	4	0.01
Lime oil as per BP	1860	0.008	MH-II	4	0.01
Lime oil as per BP	1860	0.008	MH-II	4	0.01
Melissa oil	1860	0.032	MH-II	4	0.01
Melissa oil	1860	0.002	MH-II	4	0.01
Melissa oil	1860	0.002	MH-II	4	0.01
Minth oil	1860	0.05	MH-II	4	0.01
Minth oil	1860	0.005	MH-II	4	0.01
Minth oil	1860	0.005	MH-II	4	0.01
Myrtle oil	1860	0.0695	MH-II	4	0.01
Myrtle oil	1860	0.002	MH-II	4	0.01
Myrtle oil	1860	0.002	MH-II	4	0.01
Neroli oil	1860	0.0475	MH-II	4	0.01
Neroli oil	1860	0.005	MH-II	4	0.01
Neroli oil	1860	0.005	MH-II	4	0.01
Nutmeg oil	1860	0.068	MH-II	4	0.01
Nutmeg oil	1860	0.016	MH-II	4	0.01
Nutmeg oil	1860	0.016	MH-II	4	0.01
Orange	1860	0.0365	MH-II	4	0.01
Orange	1860	0.05	MH-II	4	0.01
Orange	1860	0.05	MH-II	4	0.01
Palma Rosa oil	1860	0.016	MH-II	4	0.01
Palma Rosa oil	1860	0.011	MH-II	4	0.01
Palma Rosa oil	1860	0.011	MH-II	4	0.01
Patchouli oil	1860	0.015	MH-II	4	0.01
Patchouli oil	1860	0.02	MH-II	4	0.01
Patchouli oil	1860	0.02	MH-II	4	0.01
Pepperminth oil	1860	0.031	MH-II	4	0.01
Pepperminth oil	1860	0.01	MH-II	4	0.01
Pepperminth oil	1860	0.01	MH-II	4	0.01
Pettitgrain oil	1860	0.029	MH-II	4	0.01
Pettitgrain oil	1860	0.006	MH-II	4	0.01
Pettitgrain oil	1860	0.006	MH-II	4	0.01
Pine oil	1860	0.044	MH-II	4	0.01
Pine oil	1860	0.008	MH-II	4	0.01
Pine oil	1860	0.008	MH-II	4	0.01
Ravensara oil	1860	0.0305	MH-II	4	0.01
Ravensara oil	1860	0.007	MH-II	4	0.01
Ravensara oil	1860	0.007	MH-II	4	0.01
Rose Geranium oil	1860	0.0245	MH-II	4	0.01
Rose Geranium oil	1860	0.005	MH-II	4	0.01
Rose Geranium oil	1860	0.005	MH-II	4	0.01
Saffron oil	1860	0.0235	MH-II	4	0.01
Saffron oil	1860	-0.002	MH-II	4	0.01
Saffron oil	1860	-0.002	MH-II	4	0.01
Sandalwood oil	1860	0.027	MH-II	4	0.01
Sandalwood oil	1860	0	MH-II	4	0.01
Sandalwood oil	1860	0	MH-II	4	0.01
Sage oil	1860	0.034	MH-II	4	0.01
Sage oil	1860	0.004	MH-II	4	0.01
Sage oil	1860	0.004	MH-II	4	0.01
Tarragon oil	1860	0.0405	MH-II	4	0.01
Tarragon oil	1860	0.018	MH-II	4	0.01
Tarragon oil	1860	0.018	MH-II	4	0.01
Tea Tree oil	1860	0.0335	MH-II	4	0.01
Tea Tree oil	1860	0.054	MH-II	4	0.01
Tea Tree oil	1860	0.054	MH-II	4	0.01
Thuja oil	1860	0.022	MH-II	4	0.01
Thuja oil	1860	0.021	MH-II	4	0.01
Thuja oil	1860	0.021	MH-II	4	0.01
Tolu Balsam	1860	0.011	MH-II	4	0.01
Tolu Balsam	1860	0.024	MH-II	4	0.01
Tolu Balsam	1860	0.024	MH-II	4	0.01
Turmeric oil	1860	0.017	MH-II	4	0.01
Turmeric oil	1860	0.023	MH-II	4	0.01
Turmeric oil	1860	0.023	MH-II	4	0.01
Wintergreen oil	1860	0.0655	MH-II	4	0.01
Wintergreen oil	1860	0.097	MH-II	4	0.01
Wintergreen oil	1860	0.097	MH-II	4	0.01
Ylang Ylang oil	1860	0.051	MH-II	4	0.01
Ylang Ylang oil	1860	0.061	MH-II	4	0.01
Ylang Ylang oil	1860	0.061	MH-II	4	0.01
Vanilla	1860	0.018	MH-II	4	0.01
Vanilla	1860	0.011	MH-II	4	0.01
Vanilla	1860	0.011	MH-II	4	0.01
Vetiver oil	1860	0.023	MH-II	4	0.01
Vetiver oil	1860	0.01	MH-II	4	0.01
Vetiver oil	1860	0.01	MH-II	4	0.01
Mace oil	1860	0.053	MH-II	4	0.01
Mace oil	1860	0.019	MH-II	4	0.01
Mace oil	1860	0.019	MH-II	4	0.01
Thyme	1860	0.015	MH-II	4	0.01
Thyme	1860	0.001	MH-II	4	0.01
Thyme	1860	0.001	MH-II	4	0.01
Positive control	1860	0.0456	MH-II	4	0.01
Positive control	1860	0.065	MH-II	4	0.01
Positive control	1860	0.07	MH-II	4	0.01
Ajowan Oil	1860	0.088	MH-II	23	0.01
Ajowan Oil	1860	0.096	MH-II	23	0.01
Ajowan Oil	1860	0.032	MH-II	23	0.01
Anethole oil	1860	0.11	MH-II	23	0.01
Anethole oil	1860	0.107	MH-II	23	0.01
Anethole oil	1860	0.0485	MH-II	23	0.01
Basil oil	1860	0.104	MH-II	23	0.01
Basil oil	1860	0.1	MH-II	23	0.01
Basil oil	1860	0.042	MH-II	23	0.01
Bay oil	1860	0.084	MH-II	23	0.01
Bay oil	1860	0.075	MH-II	23	0.01
Bay oil	1860	0.0195	MH-II	23	0.01
Black pepper oil	1860	0.109	MH-II	23	0.01
Black pepper oil	1860	0.131	MH-II	23	0.01
Black pepper oil	1860	0.06	MH-II	23	0.01
Calamus oil	1860	0.111	MH-II	23	0.01
Calamus oil	1860	0.115	MH-II	23	0.01
Calamus oil	1860	0.053	MH-II	23	0.01
Chamomilla	1860	0.118	MH-II	23	0.01
Chamomilla	1860	0.123	MH-II	23	0.01
Chamomilla	1860	0.0605	MH-II	23	0.01
Cajeput oil	1860	0.132	MH-II	23	0.01
Cajeput oil	1860	0.135	MH-II	23	0.01
Cajeput oil	1860	0.0735	MH-II	23	0.01
Cedarwood oil	1860	0.124	MH-II	23	0.01
Cedarwood oil	1860	0.125	MH-II	23	0.01
Cedarwood oil	1860	0.0645	MH-II	23	0.01
Cardamom oil	1860	0.127	MH-II	23	0.01
Cardamom oil	1860	0.113	MH-II	23	0.01
Cardamom oil	1860	0.06	MH-II	23	0.01
Cinnamon oil	1860	0.095	MH-II	23	0.01
Cinnamon oil	1860	0.091	MH-II	23	0.01
Cinnamon oil	1860	0.033	MH-II	23	0.01
Cinnamon leaf oil	1860	0.089	MH-II	23	0.01
Cinnamon leaf oil	1860	0.094	MH-II	23	0.01
Cinnamon leaf oil	1860	0.0315	MH-II	23	0.01
Citronella oil	1860	0.08	MH-II	23	0.01
Citronella oil	1860	0.151	MH-II	23	0.01
Citronella oil	1860	0.0555	MH-II	23	0.01
Clary Sage oil	1860	0.11	MH-II	23	0.01
Clary Sage oil	1860	0.113	MH-II	23	0.01
Clary Sage oil	1860	0.0515	MH-II	23	0.01
Cypress oil	1860	0.13	MH-II	23	0.01
Cypress oil	1860	0.137	MH-II	23	0.01
Cypress oil	1860	0.0735	MH-II	23	0.01
Dill seed oil	1860	0.137	MH-II	23	0.01
Dill seed oil	1860	0.124	MH-II	23	0.01
Dill seed oil	1860	0.0705	MH-II	23	0.01
Eucalyptus oil	1860	0.105	MH-II	23	0.01
Eucalyptus oil	1860	0.1	MH-II	23	0.01
Eucalyptus oil	1860	0.0425	MH-II	23	0.01
Fennel oil	1860	0.111	MH-II	23	0.01
Fennel oil	1860	0.124	MH-II	23	0.01
Fennel oil	1860	0.0575	MH-II	23	0.01
Fenugreek oil	1860	0.377	MH-II	23	0.01
Fenugreek oil	1860	0.43	MH-II	23	0.01
Fenugreek oil	1860	0.3435	MH-II	23	0.01
Frankincense oil	1860	0.13	MH-II	23	0.01
Frankincense oil	1860	0.155	MH-II	23	0.01
Frankincense oil	1860	0.0825	MH-II	23	0.01
Geranium oil	1860	0.075	MH-II	23	0.01
Geranium oil	1860	0.076	MH-II	23	0.01
Geranium oil	1860	0.0155	MH-II	23	0.01
Ginger oil	1860	0.186	MH-II	23	0.01
Ginger oil	1860	0.18	MH-II	23	0.01
Ginger oil	1860	0.123	MH-II	23	0.01
Grapefruit oil	1860	0.115	MH-II	23	0.01
Grapefruit oil	1860	0.115	MH-II	23	0.01
Grapefruit oil	1860	0.055	MH-II	23	0.01
Jasmine oil	1860	0.113	MH-II	23	0.01
Jasmine oil	1860	0.13	MH-II	23	0.01
Jasmine oil	1860	0.0615	MH-II	23	0.01
Juniper oil	1860	0.104	MH-II	23	0.01
Juniper oil	1860	0.132	MH-II	23	0.01
Juniper oil	1860	0.058	MH-II	23	0.01
Lavender oil Bulgarian	1860	0.124	MH-II	23	0.01
Lavender oil Bulgarian	1860	0.128	MH-II	23	0.01
Lavender oil Bulgarian	1860	0.066	MH-II	23	0.01
Lemon oil	1860	0.133	MH-II	23	0.01
Lemon oil	1860	0.132	MH-II	23	0.01
Lemon oil	1860	0.0725	MH-II	23	0.01
Lemon Eucalyptus oil	1860	0.134	MH-II	23	0.01
Lemon Eucalyptus oil	1860	0.13	MH-II	23	0.01
Lemon Eucalyptus oil	1860	0.072	MH-II	23	0.01
Lavender oil Himalyan	1860	0.121	MH-II	23	0.01
Lavender oil Himalyan	1860	0.128	MH-II	23	0.01
Lavender oil Himalyan	1860	0.0645	MH-II	23	0.01
Lime oil	1860	0.158	MH-II	23	0.01
Lime oil	1860	0.19	MH-II	23	0.01
Lime oil	1860	0.114	MH-II	23	0.01
Lime oil as per BP	1860	0.108	MH-II	23	0.01
Lime oil as per BP	1860	0.113	MH-II	23	0.01
Lime oil as per BP	1860	0.0505	MH-II	23	0.01
Melissa oil	1860	0.069	MH-II	23	0.01
Melissa oil	1860	0.116	MH-II	23	0.01
Melissa oil	1860	0.0325	MH-II	23	0.01
Minth oil	1860	0.168	MH-II	23	0.01
Minth oil	1860	0.189	MH-II	23	0.01
Minth oil	1860	0.1185	MH-II	23	0.01
Myrtle oil	1860	0.214	MH-II	23	0.01
Myrtle oil	1860	0.184	MH-II	23	0.01
Myrtle oil	1860	0.139	MH-II	23	0.01
Neroli oil	1860	0.14	MH-II	23	0.01
Neroli oil	1860	0.131	MH-II	23	0.01
Neroli oil	1860	0.0755	MH-II	23	0.01
Nutmeg oil	1860	0.139	MH-II	23	0.01
Nutmeg oil	1860	0.153	MH-II	23	0.01
Nutmeg oil	1860	0.086	MH-II	23	0.01
Orange	1860	0.153	MH-II	23	0.01
Orange	1860	0.189	MH-II	23	0.01
Orange	1860	0.111	MH-II	23	0.01
Palma Rosa oil	1860	0.091	MH-II	23	0.01
Palma Rosa oil	1860	0.085	MH-II	23	0.01
Palma Rosa oil	1860	0.028	MH-II	23	0.01
Patchouli oil	1860	0.146	MH-II	23	0.01
Patchouli oil	1860	0.157	MH-II	23	0.01
Patchouli oil	1860	0.0915	MH-II	23	0.01
Pepperminth oil	1860	0.15	MH-II	23	0.01
Pepperminth oil	1860	0.116	MH-II	23	0.01
Pepperminth oil	1860	0.073	MH-II	23	0.01
Pettitgrain oil	1860	0.115	MH-II	23	0.01
Pettitgrain oil	1860	0.147	MH-II	23	0.01
Pettitgrain oil	1860	0.071	MH-II	23	0.01
Pine oil	1860	0.122	MH-II	23	0.01
Pine oil	1860	0.155	MH-II	23	0.01
Pine oil	1860	0.0785	MH-II	23	0.01
Ravensara oil	1860	0.337	MH-II	23	0.01
Ravensara oil	1860	0.307	MH-II	23	0.01
Ravensara oil	1860	0.0565	MH-II	23	0.01
Rose Geranium oil	1860	0.319	MH-II	23	0.01
Rose Geranium oil	1860	0.362	MH-II	23	0.01
Rose Geranium oil	1860	0.038	MH-II	23	0.01
Saffron oil	1860	0.331	MH-II	23	0.01
Saffron oil	1860	0.342	MH-II	23	0.01
Saffron oil	1860	0.074	MH-II	23	0.01
Sandalwood oil	1860	0.35	MH-II	23	0.01
Sandalwood oil	1860	0.335	MH-II	23	0.01
Sandalwood oil	1860	0.1535	MH-II	23	0.01
Sage oil	1860	0.309	MH-II	23	0.01
Sage oil	1860	0.319	MH-II	23	0.01
Sage oil	1860	0.1025	MH-II	23	0.01
Tarragon oil	1860	0.309	MH-II	23	0.01
Tarragon oil	1860	0.359	MH-II	23	0.01
Tarragon oil	1860	0.137	MH-II	23	0.01
Tea Tree oil	1860	0.107	MH-II	23	0.01
Tea Tree oil	1860	0.126	MH-II	23	0.01
Tea Tree oil	1860	0.068	MH-II	23	0.01
Thuja oil	1860	0.093	MH-II	23	0.01
Thuja oil	1860	0.103	MH-II	23	0.01
Thuja oil	1860	0.089	MH-II	23	0.01
Tolu Balsam	1860	0.126	MH-II	23	0.01
Tolu Balsam	1860	0.142	MH-II	23	0.01
Tolu Balsam	1860	0.0875	MH-II	23	0.01
Turmeric oil	1860	0.226	MH-II	23	0.01
Turmeric oil	1860	0.201	MH-II	23	0.01
Turmeric oil	1860	0.0685	MH-II	23	0.01
Wintergreen oil	1860	0.168	MH-II	23	0.01
Wintergreen oil	1860	0.157	MH-II	23	0.01
Wintergreen oil	1860	0.3115	MH-II	23	0.01
Ylang Ylang oil	1860	0.192	MH-II	23	0.01
Ylang Ylang oil	1860	0.202	MH-II	23	0.01
Ylang Ylang oil	1860	0.0915	MH-II	23	0.01
Vanilla	1860	0.12	MH-II	23	0.01
Vanilla	1860	0.136	MH-II	23	0.01
Vanilla	1860	0.0375	MH-II	23	0.01
Vetiver oil	1860	0.149	MH-II	23	0.01
Vetiver oil	1860	0.149	MH-II	23	0.01
Vetiver oil	1860	0.064	MH-II	23	0.01
Mace oil	1860	0.143	MH-II	23	0.01
Mace oil	1860	0.152	MH-II	23	0.01
Mace oil	1860	0.089	MH-II	23	0.01
Thyme	1860	0.137	MH-II	23	0.01
Thyme	1860	0.12	MH-II	23	0.01
Thyme	1860	0.037	MH-II	23	0.01
Positive control	1860	0.27	MH-II	23	0.01
Positive control	1860	0.21	MH-II	23	0.01
Positive control	1860	0.27	MH-II	23	0.01
Ajowan Oil	1860	0.022	MH-II	37	0.01
Ajowan Oil	1860	0.027	MH-II	37	0.01
Ajowan Oil	1860	0.0345	MH-II	37	0.01
Anethole oil	1860	0.134	MH-II	37	0.01
Anethole oil	1860	0.161	MH-II	37	0.01
Anethole oil	1860	0.1575	MH-II	37	0.01
Basil oil	1860	0.144	MH-II	37	0.01
Basil oil	1860	0.15	MH-II	37	0.01
Basil oil	1860	0.157	MH-II	37	0.01
Bay oil	1860	0.017	MH-II	37	0.01
Bay oil	1860	0.012	MH-II	37	0.01
Bay oil	1860	0.0245	MH-II	37	0.01
Black pepper oil	1860	0.244	MH-II	37	0.01
Black pepper oil	1860	0.19	MH-II	37	0.01
Black pepper oil	1860	0.227	MH-II	37	0.01
Calamus oil	1860	0.146	MH-II	37	0.01
Calamus oil	1860	0.181	MH-II	37	0.01
Calamus oil	1860	0.1735	MH-II	37	0.01
Chamomilla	1860	0.171	MH-II	37	0.01
Chamomilla	1860	0.178	MH-II	37	0.01
Chamomilla	1860	0.1845	MH-II	37	0.01
Cajeput oil	1860	0.259	MH-II	37	0.01
Cajeput oil	1860	0.215	MH-II	37	0.01
Cajeput oil	1860	0.247	MH-II	37	0.01
Cedarwood oil	1860	0.242	MH-II	37	0.01
Cedarwood oil	1860	0.245	MH-II	37	0.01
Cedarwood oil	1860	0.2535	MH-II	37	0.01
Cardamom oil	1860	0.232	MH-II	37	0.01
Cardamom oil	1860	0.222	MH-II	37	0.01
Cardamom oil	1860	0.237	MH-II	37	0.01
Cinnamon oil	1860	0.118	MH-II	37	0.01
Cinnamon oil	1860	0.101	MH-II	37	0.01
Cinnamon oil	1860	0.1195	MH-II	37	0.01
Cinnamon leaf oil	1860	0.028	MH-II	37	0.01
Cinnamon leaf oil	1860	0.026	MH-II	37	0.01
Cinnamon leaf oil	1860	0.037	MH-II	37	0.01
Citronella oil	1860	0.097	MH-II	37	0.01
Citronella oil	1860	0.159	MH-II	37	0.01
Citronella oil	1860	0.138	MH-II	37	0.01
Clary Sage oil	1860	0.186	MH-II	37	0.01
Clary Sage oil	1860	0.196	MH-II	37	0.01
Clary Sage oil	1860	0.201	MH-II	37	0.01
Cypress oil	1860	0.285	MH-II	37	0.01
Cypress oil	1860	0.273	MH-II	37	0.01
Cypress oil	1860	0.289	MH-II	37	0.01
Dill seed oil	1860	0.26	MH-II	37	0.01
Dill seed oil	1860	0.29	MH-II	37	0.01
Dill seed oil	1860	0.285	MH-II	37	0.01
Eucalyptus oil	1860	0.258	MH-II	37	0.01
Eucalyptus oil	1860	0.27	MH-II	37	0.01
Eucalyptus oil	1860	0.274	MH-II	37	0.01
Fennel oil	1860	0.221	MH-II	37	0.01
Fennel oil	1860	0.221	MH-II	37	0.01
Fennel oil	1860	0.231	MH-II	37	0.01
Fenugreek oil	1860	0.255	MH-II	37	0.01
Fenugreek oil	1860	0.23	MH-II	37	0.01
Fenugreek oil	1860	0.2525	MH-II	37	0.01
Frankincense oil	1860	0.256	MH-II	37	0.01
Frankincense oil	1860	0.269	MH-II	37	0.01
Frankincense oil	1860	0.2725	MH-II	37	0.01
Geranium oil	1860	0.008	MH-II	37	0.01
Geranium oil	1860	0.006	MH-II	37	0.01
Geranium oil	1860	0.017	MH-II	37	0.01
Ginger oil	1860	0.309	MH-II	37	0.01
Ginger oil	1860	0.298	MH-II	37	0.01
Ginger oil	1860	0.3135	MH-II	37	0.01
Grapefruit oil	1860	0.281	MH-II	37	0.01
Grapefruit oil	1860	0.266	MH-II	37	0.01
Grapefruit oil	1860	0.2835	MH-II	37	0.01
Jasmine oil	1860	0.285	MH-II	37	0.01
Jasmine oil	1860	0.198	MH-II	37	0.01
Jasmine oil	1860	0.2515	MH-II	37	0.01
Juniper oil	1860	0.18	MH-II	37	0.01
Juniper oil	1860	0.271	MH-II	37	0.01
Juniper oil	1860	0.2355	MH-II	37	0.01
Lavender oil Bulgarian	1860	0.236	MH-II	37	0.01
Lavender oil Bulgarian	1860	0.241	MH-II	37	0.01
Lavender oil Bulgarian	1860	0.2485	MH-II	37	0.01
Lemon oil	1860	0.242	MH-II	37	0.01
Lemon oil	1860	0.274	MH-II	37	0.01
Lemon oil	1860	0.268	MH-II	37	0.01
Lemon Eucalyptus oil	1860	0.357	MH-II	37	0.01
Lemon Eucalyptus oil	1860	0.268	MH-II	37	0.01
Lemon Eucalyptus oil	1860	0.3225	MH-II	37	0.01
Lavender oil Himalyan	1860	0.277	MH-II	37	0.01
Lavender oil Himalyan	1860	0.231	MH-II	37	0.01
Lavender oil Himalyan	1860	0.264	MH-II	37	0.01
Lime oil	1860	0.319	MH-II	37	0.01
Lime oil	1860	0.274	MH-II	37	0.01
Lime oil	1860	0.3065	MH-II	37	0.01
Lime oil as per BP	1860	0.065	MH-II	37	0.01
Lime oil as per BP	1860	0.026	MH-II	37	0.01
Lime oil as per BP	1860	0.0555	MH-II	37	0.01
Melissa oil	1860	0.067	MH-II	37	0.01
Melissa oil	1860	0.087	MH-II	37	0.01
Melissa oil	1860	0.087	MH-II	37	0.01
Minth oil	1860	0.271	MH-II	37	0.01
Minth oil	1860	0.272	MH-II	37	0.01
Minth oil	1860	0.2815	MH-II	37	0.01
Myrtle oil	1860	0.303	MH-II	37	0.01
Myrtle oil	1860	0.33	MH-II	37	0.01
Myrtle oil	1860	0.3265	MH-II	37	0.01
Neroli oil	1860	0.305	MH-II	37	0.01
Neroli oil	1860	0.244	MH-II	37	0.01
Neroli oil	1860	0.2845	MH-II	37	0.01
Nutmeg oil	1860	0.219	MH-II	37	0.01
Nutmeg oil	1860	0.235	MH-II	37	0.01
Nutmeg oil	1860	0.237	MH-II	37	0.01
Orange	1860	0.179	MH-II	37	0.01
Orange	1860	0.262	MH-II	37	0.01
Orange	1860	0.2305	MH-II	37	0.01
Palma Rosa oil	1860	-0.001	MH-II	37	0.01
Palma Rosa oil	1860	0.058	MH-II	37	0.01
Palma Rosa oil	1860	0.0385	MH-II	37	0.01
Patchouli oil	1860	0.36	MH-II	37	0.01
Patchouli oil	1860	0.337	MH-II	37	0.01
Patchouli oil	1860	0.3585	MH-II	37	0.01
Pepperminth oil	1860	0.266	MH-II	37	0.01
Pepperminth oil	1860	0.264	MH-II	37	0.01
Pepperminth oil	1860	0.275	MH-II	37	0.01
Pettitgrain oil	1860	0.263	MH-II	37	0.01
Pettitgrain oil	1860	0.253	MH-II	37	0.01
Pettitgrain oil	1860	0.268	MH-II	37	0.01
Pine oil	1860	0.365	MH-II	37	0.01
Pine oil	1860	0.335	MH-II	37	0.01
Pine oil	1860	0.36	MH-II	37	0.01
Ravensara oil	1860	0.118	MH-II	37	0.01
Ravensara oil	1860	0.093	MH-II	37	0.01
Ravensara oil	1860	0.1155	MH-II	37	0.01
Rose Geranium oil	1860	0.063	MH-II	37	0.01
Rose Geranium oil	1860	0.09	MH-II	37	0.01
Rose Geranium oil	1860	0.0865	MH-II	37	0.01
Saffron oil	1860	0.131	MH-II	37	0.01
Saffron oil	1860	0.128	MH-II	37	0.01
Saffron oil	1860	0.1395	MH-II	37	0.01
Sandalwood oil	1860	0.229	MH-II	37	0.01
Sandalwood oil	1860	0.213	MH-II	37	0.01
Sandalwood oil	1860	0.231	MH-II	37	0.01
Sage oil	1860	0.168	MH-II	37	0.01
Sage oil	1860	0.159	MH-II	37	0.01
Sage oil	1860	0.1735	MH-II	37	0.01
Tarragon oil	1860	0.171	MH-II	37	0.01
Tarragon oil	1860	0.195	MH-II	37	0.01
Tarragon oil	1860	0.193	MH-II	37	0.01
Tea Tree oil	1860	0.102	MH-II	37	0.01
Tea Tree oil	1860	0.107	MH-II	37	0.01
Tea Tree oil	1860	0.1145	MH-II	37	0.01
Thuja oil	1860	0.16	MH-II	37	0.01
Thuja oil	1860	0.183	MH-II	37	0.01
Thuja oil	1860	0.1815	MH-II	37	0.01
Tolu Balsam	1860	0.136	MH-II	37	0.01
Tolu Balsam	1860	0.107	MH-II	37	0.01
Tolu Balsam	1860	0.1315	MH-II	37	0.01
Turmeric oil	1860	0.121	MH-II	37	0.01
Turmeric oil	1860	0.138	MH-II	37	0.01
Turmeric oil	1860	0.1395	MH-II	37	0.01
Wintergreen oil	1860	0.198	MH-II	37	0.01
Wintergreen oil	1860	0.17	MH-II	37	0.01
Wintergreen oil	1860	0.194	MH-II	37	0.01
Ylang Ylang oil	1860	0.213	MH-II	37	0.01
Ylang Ylang oil	1860	0.183	MH-II	37	0.01
Ylang Ylang oil	1860	0.208	MH-II	37	0.01
Vanilla	1860	0.073	MH-II	37	0.01
Vanilla	1860	0.159	MH-II	37	0.01
Vanilla	1860	0.126	MH-II	37	0.01
Vetiver oil	1860	0.13	MH-II	37	0.01
Vetiver oil	1860	0.153	MH-II	37	0.01
Vetiver oil	1860	0.1515	MH-II	37	0.01
Mace oil	1860	0.336	MH-II	37	0.01
Mace oil	1860	0.158	MH-II	37	0.01
Mace oil	1860	0.257	MH-II	37	0.01
Thyme	1860	0.008	MH-II	37	0.01
Thyme	1860	0	MH-II	37	0.01
Thyme	1860	0.014	MH-II	37	0.01
Positive control	1860	0.45	MH-II	37	0.01
Positive control	1860	0.434	MH-II	37	0.01
Positive control	1860	0.389	MH-II	37	0.01
Ajowan Oil	1860	0.032	BHI	4	0.01
Ajowan Oil	1860	0.047	BHI	4	0.01
Ajowan Oil	1860	0.0205	BHI	4	0.01
Anethole oil	1860	0.153	BHI	4	0.01
Anethole oil	1860	0.114	BHI	4	0.01
Anethole oil	1860	0.019	BHI	4	0.01
Basil oil	1860	0.238	BHI	4	0.01
Basil oil	1860	0.276	BHI	4	0.01
Basil oil	1860	0.019	BHI	4	0.01
Bay oil	1860	0.045	BHI	4	0.01
Bay oil	1860	0.038	BHI	4	0.01
Bay oil	1860	0.02	BHI	4	0.01
Black pepper oil	1860	0.393	BHI	4	0.01
Black pepper oil	1860	0.397	BHI	4	0.01
Black pepper oil	1860	0.018	BHI	4	0.01
Calamus oil	1860	0.259	BHI	4	0.01
Calamus oil	1860	0.262	BHI	4	0.01
Calamus oil	1860	0.0165	BHI	4	0.01
Chamomilla	1860	0.052	BHI	4	0.01
Chamomilla	1860	0.051	BHI	4	0.01
Chamomilla	1860	0.0215	BHI	4	0.01
Cajeput oil	1860	0.098	BHI	4	0.01
Cajeput oil	1860	0.075	BHI	4	0.01
Cajeput oil	1860	0.022	BHI	4	0.01
Cedarwood oil	1860	0.117	BHI	4	0.01
Cedarwood oil	1860	0.116	BHI	4	0.01
Cedarwood oil	1860	0.019	BHI	4	0.01
Cardamom oil	1860	0.094	BHI	4	0.01
Cardamom oil	1860	0.098	BHI	4	0.01
Cardamom oil	1860	0.021	BHI	4	0.01
Cinnamon oil	1860	0.062	BHI	4	0.01
Cinnamon oil	1860	0.06	BHI	4	0.01
Cinnamon oil	1860	0.02	BHI	4	0.01
Cinnamon leaf oil	1860	0.094	BHI	4	0.01
Cinnamon leaf oil	1860	0.105	BHI	4	0.01
Cinnamon leaf oil	1860	0.017	BHI	4	0.01
Citronella oil	1860	0.042	BHI	4	0.01
Citronella oil	1860	0.03	BHI	4	0.01
Citronella oil	1860	0.013	BHI	4	0.01
Clary Sage oil	1860	0.08	BHI	4	0.01
Clary Sage oil	1860	0.054	BHI	4	0.01
Clary Sage oil	1860	0.012	BHI	4	0.01
Cypress oil	1860	0.083	BHI	4	0.01
Cypress oil	1860	0.126	BHI	4	0.01
Cypress oil	1860	0.0225	BHI	4	0.01
Dill seed oil	1860	0.059	BHI	4	0.01
Dill seed oil	1860	0.038	BHI	4	0.01
Dill seed oil	1860	0.0125	BHI	4	0.01
Eucalyptus oil	1860	0.226	BHI	4	0.01
Eucalyptus oil	1860	0.165	BHI	4	0.01
Eucalyptus oil	1860	0.0075	BHI	4	0.01
Fennel oil	1860	0.167	BHI	4	0.01
Fennel oil	1860	0.199	BHI	4	0.01
Fennel oil	1860	0.008	BHI	4	0.01
Fenugreek oil	1860	0.109	BHI	4	0.01
Fenugreek oil	1860	0.117	BHI	4	0.01
Fenugreek oil	1860	0.224	BHI	4	0.01
Frankincense oil	1860	0.185	BHI	4	0.01
Frankincense oil	1860	0.141	BHI	4	0.01
Frankincense oil	1860	0.0355	BHI	4	0.01
Geranium oil	1860	0.039	BHI	4	0.01
Geranium oil	1860	0.048	BHI	4	0.01
Geranium oil	1860	0.0145	BHI	4	0.01
Ginger oil	1860	0.094	BHI	4	0.01
Ginger oil	1860	0.122	BHI	4	0.01
Ginger oil	1860	0.0135	BHI	4	0.01
Grapefruit oil	1860	0.18	BHI	4	0.01
Grapefruit oil	1860	0.211	BHI	4	0.01
Grapefruit oil	1860	0.01	BHI	4	0.01
Jasmine oil	1860	0.153	BHI	4	0.01
Jasmine oil	1860	0.187	BHI	4	0.01
Jasmine oil	1860	0.012	BHI	4	0.01
Juniper oil	1860	0.122	BHI	4	0.01
Juniper oil	1860	0.13	BHI	4	0.01
Juniper oil	1860	0.019	BHI	4	0.01
Lavender oil Bulgarian	1860	0.127	BHI	4	0.01
Lavender oil Bulgarian	1860	0.131	BHI	4	0.01
Lavender oil Bulgarian	1860	0.0165	BHI	4	0.01
Lemon oil	1860	0.054	BHI	4	0.01
Lemon oil	1860	0.067	BHI	4	0.01
Lemon oil	1860	0.0145	BHI	4	0.01
Lemon Eucalyptus oil	1860	0.083	BHI	4	0.01
Lemon Eucalyptus oil	1860	0.082	BHI	4	0.01
Lemon Eucalyptus oil	1860	0.023	BHI	4	0.01
Lavender oil Himalyan	1860	0.234	BHI	4	0.01
Lavender oil Himalyan	1860	0.32	BHI	4	0.01
Lavender oil Himalyan	1860	0.0215	BHI	4	0.01
Lime oil	1860	0.372	BHI	4	0.01
Lime oil	1860	0.388	BHI	4	0.01
Lime oil	1860	0.0245	BHI	4	0.01
Lime oil as per BP	1860	0.098	BHI	4	0.01
Lime oil as per BP	1860	0.065	BHI	4	0.01
Lime oil as per BP	1860	0.021	BHI	4	0.01
Melissa oil	1860	0.08	BHI	4	0.01
Melissa oil	1860	0.068	BHI	4	0.01
Melissa oil	1860	0.0165	BHI	4	0.01
Minth oil	1860	0.086	BHI	4	0.01
Minth oil	1860	0.115	BHI	4	0.01
Minth oil	1860	0.0175	BHI	4	0.01
Myrtle oil	1860	0.121	BHI	4	0.01
Myrtle oil	1860	0.153	BHI	4	0.01
Myrtle oil	1860	0.0215	BHI	4	0.01
Neroli oil	1860	0.157	BHI	4	0.01
Neroli oil	1860	0.245	BHI	4	0.01
Neroli oil	1860	0.021	BHI	4	0.01
Nutmeg oil	1860	0.307	BHI	4	0.01
Nutmeg oil	1860	0.361	BHI	4	0.01
Nutmeg oil	1860	0.0165	BHI	4	0.01
Orange	1860	0.201	BHI	4	0.01
Orange	1860	0.242	BHI	4	0.01
Orange	1860	0.0205	BHI	4	0.01
Palma Rosa oil	1860	0.05	BHI	4	0.01
Palma Rosa oil	1860	0.031	BHI	4	0.01
Palma Rosa oil	1860	0.035	BHI	4	0.01
Patchouli oil	1860	0.113	BHI	4	0.01
Patchouli oil	1860	0.118	BHI	4	0.01
Patchouli oil	1860	0.013	BHI	4	0.01
Pepperminth oil	1860	0.114	BHI	4	0.01
Pepperminth oil	1860	0.139	BHI	4	0.01
Pepperminth oil	1860	0.016	BHI	4	0.01
Pettitgrain oil	1860	0.043	BHI	4	0.01
Pettitgrain oil	1860	0.099	BHI	4	0.01
Pettitgrain oil	1860	0.014	BHI	4	0.01
Pine oil	1860	0.408	BHI	4	0.01
Pine oil	1860	0.4	BHI	4	0.01
Pine oil	1860	0.017	BHI	4	0.01
Ravensara oil	1860	0.068	BHI	4	0.01
Ravensara oil	1860	0.071	BHI	4	0.01
Ravensara oil	1860	0.023	BHI	4	0.01
Rose Geranium oil	1860	0.097	BHI	4	0.01
Rose Geranium oil	1860	0.096	BHI	4	0.01
Rose Geranium oil	1860	0.024	BHI	4	0.01
Saffron oil	1860	0.158	BHI	4	0.01
Saffron oil	1860	0.128	BHI	4	0.01
Saffron oil	1860	0.0155	BHI	4	0.01
Sandalwood oil	1860	0.199	BHI	4	0.01
Sandalwood oil	1860	0.244	BHI	4	0.01
Sandalwood oil	1860	0.021	BHI	4	0.01
Sage oil	1860	0.363	BHI	4	0.01
Sage oil	1860	0.393	BHI	4	0.01
Sage oil	1860	0.021	BHI	4	0.01
Tarragon oil	1860	0.396	BHI	4	0.01
Tarragon oil	1860	0.427	BHI	4	0.01
Tarragon oil	1860	0.0115	BHI	4	0.01
Tea Tree oil	1860	0.26	BHI	4	0.01
Tea Tree oil	1860	0.262	BHI	4	0.01
Tea Tree oil	1860	0.011	BHI	4	0.01
Thuja oil	1860	0.262	BHI	4	0.01
Thuja oil	1860	0.268	BHI	4	0.01
Thuja oil	1860	0.0035	BHI	4	0.01
Tolu Balsam	1860	0.076	BHI	4	0.01
Tolu Balsam	1860	0.076	BHI	4	0.01
Tolu Balsam	1860	0.0055	BHI	4	0.01
Turmeric oil	1860	0.219	BHI	4	0.01
Turmeric oil	1860	0.215	BHI	4	0.01
Turmeric oil	1860	0.005	BHI	4	0.01
Wintergreen oil	1860	0.41	BHI	4	0.01
Wintergreen oil	1860	0.153	BHI	4	0.01
Wintergreen oil	1860	0.0825	BHI	4	0.01
Ylang Ylang oil	1860	0.088	BHI	4	0.01
Ylang Ylang oil	1860	0.116	BHI	4	0.01
Ylang Ylang oil	1860	0.0495	BHI	4	0.01
Vanilla	1860	0.02	BHI	4	0.01
Vanilla	1860	0.017	BHI	4	0.01
Vanilla	1860	0.018	BHI	4	0.01
Vetiver oil	1860	0.125	BHI	4	0.01
Vetiver oil	1860	0.152	BHI	4	0.01
Vetiver oil	1860	0.014	BHI	4	0.01
Mace oil	1860	0.061	BHI	4	0.01
Mace oil	1860	0.085	BHI	4	0.01
Mace oil	1860	0.062	BHI	4	0.01
Thyme	1860	0.068	BHI	4	0.01
Thyme	1860	0.052	BHI	4	0.01
Thyme	1860	0.0115	BHI	4	0.01
Positive control	1860	0.28	BHI	4	0.01
Positive control	1860	0.28	BHI	4	0.01
Positive control	1860	0.2	BHI	4	0.01
Ajowan Oil	1860	0.078	BHI	23	0.01
Ajowan Oil	1860	0.084	BHI	23	0.01
Ajowan Oil	1860	0.0305	BHI	23	0.01
Anethole oil	1860	0.087	BHI	23	0.01
Anethole oil	1860	0.073	BHI	23	0.01
Anethole oil	1860	0.059	BHI	23	0.01
Basil oil	1860	0.069	BHI	23	0.01
Basil oil	1860	0.074	BHI	23	0.01
Basil oil	1860	0.0425	BHI	23	0.01
Bay oil	1860	0.074	BHI	23	0.01
Bay oil	1860	0.068	BHI	23	0.01
Bay oil	1860	0.0365	BHI	23	0.01
Black pepper oil	1860	0.072	BHI	23	0.01
Black pepper oil	1860	0.066	BHI	23	0.01
Black pepper oil	1860	0.0385	BHI	23	0.01
Calamus oil	1860	0.067	BHI	23	0.01
Calamus oil	1860	0.077	BHI	23	0.01
Calamus oil	1860	0.041	BHI	23	0.01
Chamomilla	1860	0.068	BHI	23	0.01
Chamomilla	1860	0.068	BHI	23	0.01
Chamomilla	1860	0.03	BHI	23	0.01
Cajeput oil	1860	0.073	BHI	23	0.01
Cajeput oil	1860	0.069	BHI	23	0.01
Cajeput oil	1860	0.036	BHI	23	0.01
Cedarwood oil	1860	0.072	BHI	23	0.01
Cedarwood oil	1860	0.071	BHI	23	0.01
Cedarwood oil	1860	0.058	BHI	23	0.01
Cardamom oil	1860	0.071	BHI	23	0.01
Cardamom oil	1860	0.072	BHI	23	0.01
Cardamom oil	1860	0.049	BHI	23	0.01
Cinnamon oil	1860	0.067	BHI	23	0.01
Cinnamon oil	1860	0.064	BHI	23	0.01
Cinnamon oil	1860	0.0055	BHI	23	0.01
Cinnamon leaf oil	1860	0.029	BHI	23	0.01
Cinnamon leaf oil	1860	0.065	BHI	23	0.01
Cinnamon leaf oil	1860	0.0315	BHI	23	0.01
Citronella oil	1860	0.069	BHI	23	0.01
Citronella oil	1860	0.07	BHI	23	0.01
Citronella oil	1860	0.017	BHI	23	0.01
Clary Sage oil	1860	0.068	BHI	23	0.01
Clary Sage oil	1860	0.063	BHI	23	0.01
Clary Sage oil	1860	0.034	BHI	23	0.01
Cypress oil	1860	0.06	BHI	23	0.01
Cypress oil	1860	0.059	BHI	23	0.01
Cypress oil	1860	0.0335	BHI	23	0.01
Dill seed oil	1860	0.062	BHI	23	0.01
Dill seed oil	1860	0.062	BHI	23	0.01
Dill seed oil	1860	0.031	BHI	23	0.01
Eucalyptus oil	1860	0.068	BHI	23	0.01
Eucalyptus oil	1860	0.061	BHI	23	0.01
Eucalyptus oil	1860	0.031	BHI	23	0.01
Fennel oil	1860	0.056	BHI	23	0.01
Fennel oil	1860	0.058	BHI	23	0.01
Fennel oil	1860	0.034	BHI	23	0.01
Fenugreek oil	1860	0.164	BHI	23	0.01
Fenugreek oil	1860	0.251	BHI	23	0.01
Fenugreek oil	1860	0.243	BHI	23	0.01
Frankincense oil	1860	0.063	BHI	23	0.01
Frankincense oil	1860	0.064	BHI	23	0.01
Frankincense oil	1860	0.0335	BHI	23	0.01
Geranium oil	1860	0.065	BHI	23	0.01
Geranium oil	1860	0.065	BHI	23	0.01
Geranium oil	1860	0.0165	BHI	23	0.01
Ginger oil	1860	0.067	BHI	23	0.01
Ginger oil	1860	0.063	BHI	23	0.01
Ginger oil	1860	0.054	BHI	23	0.01
Grapefruit oil	1860	0.063	BHI	23	0.01
Grapefruit oil	1860	0.067	BHI	23	0.01
Grapefruit oil	1860	0.038	BHI	23	0.01
Jasmine oil	1860	0.063	BHI	23	0.01
Jasmine oil	1860	0.062	BHI	23	0.01
Jasmine oil	1860	0.047	BHI	23	0.01
Juniper oil	1860	0.092	BHI	23	0.01
Juniper oil	1860	0.09	BHI	23	0.01
Juniper oil	1860	0.0395	BHI	23	0.01
Lavender oil Bulgarian	1860	0.081	BHI	23	0.01
Lavender oil Bulgarian	1860	0.076	BHI	23	0.01
Lavender oil Bulgarian	1860	0.0425	BHI	23	0.01
Lemon oil	1860	0.08	BHI	23	0.01
Lemon oil	1860	0.079	BHI	23	0.01
Lemon oil	1860	0.043	BHI	23	0.01
Lemon Eucalyptus oil	1860	0.068	BHI	23	0.01
Lemon Eucalyptus oil	1860	0.064	BHI	23	0.01
Lemon Eucalyptus oil	1860	0.04	BHI	23	0.01
Lavender oil Himalyan	1860	0.07	BHI	23	0.01
Lavender oil Himalyan	1860	0.069	BHI	23	0.01
Lavender oil Himalyan	1860	0.0405	BHI	23	0.01
Lime oil	1860	0.066	BHI	23	0.01
Lime oil	1860	0.071	BHI	23	0.01
Lime oil	1860	0.043	BHI	23	0.01
Lime oil as per BP	1860	0.06	BHI	23	0.01
Lime oil as per BP	1860	0.06	BHI	23	0.01
Lime oil as per BP	1860	0.0235	BHI	23	0.01
Melissa oil	1860	0.064	BHI	23	0.01
Melissa oil	1860	0.061	BHI	23	0.01
Melissa oil	1860	0.0255	BHI	23	0.01
Minth oil	1860	0.067	BHI	23	0.01
Minth oil	1860	0.066	BHI	23	0.01
Minth oil	1860	0.029	BHI	23	0.01
Myrtle oil	1860	0.072	BHI	23	0.01
Myrtle oil	1860	0.061	BHI	23	0.01
Myrtle oil	1860	0.0365	BHI	23	0.01
Neroli oil	1860	0.062	BHI	23	0.01
Neroli oil	1860	0.063	BHI	23	0.01
Neroli oil	1860	0.0345	BHI	23	0.01
Nutmeg oil	1860	0.065	BHI	23	0.01
Nutmeg oil	1860	0.062	BHI	23	0.01
Nutmeg oil	1860	0.0425	BHI	23	0.01
Orange	1860	0.074	BHI	23	0.01
Orange	1860	0.078	BHI	23	0.01
Orange	1860	0.034	BHI	23	0.01
Palma Rosa oil	1860	0.066	BHI	23	0.01
Palma Rosa oil	1860	0.061	BHI	23	0.01
Palma Rosa oil	1860	0.02	BHI	23	0.01
Patchouli oil	1860	0.072	BHI	23	0.01
Patchouli oil	1860	0.067	BHI	23	0.01
Patchouli oil	1860	0.0455	BHI	23	0.01
Pepperminth oil	1860	0.073	BHI	23	0.01
Pepperminth oil	1860	0.059	BHI	23	0.01
Pepperminth oil	1860	0.044	BHI	23	0.01
Pettitgrain oil	1860	0.063	BHI	23	0.01
Pettitgrain oil	1860	0.06	BHI	23	0.01
Pettitgrain oil	1860	0.0465	BHI	23	0.01
Pine oil	1860	0.061	BHI	23	0.01
Pine oil	1860	0.073	BHI	23	0.01
Pine oil	1860	0.059	BHI	23	0.01
Ravensara oil	1860	0.065	BHI	23	0.01
Ravensara oil	1860	0.076	BHI	23	0.01
Ravensara oil	1860	0.029	BHI	23	0.01
Rose Geranium oil	1860	0.072	BHI	23	0.01
Rose Geranium oil	1860	0.075	BHI	23	0.01
Rose Geranium oil	1860	0.0245	BHI	23	0.01
Saffron oil	1860	0.077	BHI	23	0.01
Saffron oil	1860	0.074	BHI	23	0.01
Saffron oil	1860	0.0465	BHI	23	0.01
Sandalwood oil	1860	0.087	BHI	23	0.01
Sandalwood oil	1860	0.07	BHI	23	0.01
Sandalwood oil	1860	0.0315	BHI	23	0.01
Sage oil	1860	0.063	BHI	23	0.01
Sage oil	1860	0.064	BHI	23	0.01
Sage oil	1860	0.0305	BHI	23	0.01
Tarragon oil	1860	0.066	BHI	23	0.01
Tarragon oil	1860	0.063	BHI	23	0.01
Tarragon oil	1860	0.0285	BHI	23	0.01
Tea Tree oil	1860	0.072	BHI	23	0.01
Tea Tree oil	1860	0.071	BHI	23	0.01
Tea Tree oil	1860	0.043	BHI	23	0.01
Thuja oil	1860	0.07	BHI	23	0.01
Thuja oil	1860	0.076	BHI	23	0.01
Thuja oil	1860	0.0435	BHI	23	0.01
Tolu Balsam	1860	0.103	BHI	23	0.01
Tolu Balsam	1860	0.093	BHI	23	0.01
Tolu Balsam	1860	0.061	BHI	23	0.01
Turmeric oil	1860	0.072	BHI	23	0.01
Turmeric oil	1860	0.068	BHI	23	0.01
Turmeric oil	1860	0.1025	BHI	23	0.01
Wintergreen oil	1860	0.251	BHI	23	0.01
Wintergreen oil	1860	0.228	BHI	23	0.01
Wintergreen oil	1860	0.127	BHI	23	0.01
Ylang Ylang oil	1860	0.11	BHI	23	0.01
Ylang Ylang oil	1860	0.087	BHI	23	0.01
Ylang Ylang oil	1860	0.0805	BHI	23	0.01
Vanilla	1860	0.062	BHI	23	0.01
Vanilla	1860	0.068	BHI	23	0.01
Vanilla	1860	0.0325	BHI	23	0.01
Vetiver oil	1860	0.062	BHI	23	0.01
Vetiver oil	1860	0.061	BHI	23	0.01
Vetiver oil	1860	0.079	BHI	23	0.01
Mace oil	1860	0.133	BHI	23	0.01
Mace oil	1860	0.096	BHI	23	0.01
Mace oil	1860	0.21	BHI	23	0.01
Thyme	1860	0.062	BHI	23	0.01
Thyme	1860	0.061	BHI	23	0.01
Thyme	1860	0.029	BHI	23	0.01
Positive control	1860	0.3	BHI	23	0.01
Positive control	1860	0.3	BHI	23	0.01
Positive control	1860	0.085	BHI	23	0.01
Ajowan Oil	1860	0.022	BHI	37	0.01
Ajowan Oil	1860	0.032	BHI	37	0.01
Ajowan Oil	1860	0.0155	BHI	37	0.01
Anethole oil	1860	0.044	BHI	37	0.01
Anethole oil	1860	0.061	BHI	37	0.01
Anethole oil	1860	0.087	BHI	37	0.01
Basil oil	1860	0.063	BHI	37	0.01
Basil oil	1860	0.069	BHI	37	0.01
Basil oil	1860	0.0795	BHI	37	0.01
Bay oil	1860	0.028	BHI	37	0.01
Bay oil	1860	0.03	BHI	37	0.01
Bay oil	1860	0.0535	BHI	37	0.01
Black pepper oil	1860	0.134	BHI	37	0.01
Black pepper oil	1860	0.118	BHI	37	0.01
Black pepper oil	1860	0.077	BHI	37	0.01
Calamus oil	1860	0.102	BHI	37	0.01
Calamus oil	1860	0.082	BHI	37	0.01
Calamus oil	1860	0.0955	BHI	37	0.01
Chamomilla	1860	0.081	BHI	37	0.01
Chamomilla	1860	0.056	BHI	37	0.01
Chamomilla	1860	0.0425	BHI	37	0.01
Cajeput oil	1860	0.057	BHI	37	0.01
Cajeput oil	1860	0.053	BHI	37	0.01
Cajeput oil	1860	0.0395	BHI	37	0.01
Cedarwood oil	1860	0.097	BHI	37	0.01
Cedarwood oil	1860	0.108	BHI	37	0.01
Cedarwood oil	1860	0.038	BHI	37	0.01
Cardamom oil	1860	0.076	BHI	37	0.01
Cardamom oil	1860	0.078	BHI	37	0.01
Cardamom oil	1860	0.053	BHI	37	0.01
Cinnamon oil	1860	0.112	BHI	37	0.01
Cinnamon oil	1860	0.266	BHI	37	0.01
Cinnamon oil	1860	0.033	BHI	37	0.01
Cinnamon leaf oil	1860	0.01	BHI	37	0.01
Cinnamon leaf oil	1860	-0.002	BHI	37	0.01
Cinnamon leaf oil	1860	0.0475	BHI	37	0.01
Citronella oil	1860	0.123	BHI	37	0.01
Citronella oil	1860	0.098	BHI	37	0.01
Citronella oil	1860	0.069	BHI	37	0.01
Clary Sage oil	1860	0.085	BHI	37	0.01
Clary Sage oil	1860	0.066	BHI	37	0.01
Clary Sage oil	1860	0.0485	BHI	37	0.01
Cypress oil	1860	0.107	BHI	37	0.01
Cypress oil	1860	0.058	BHI	37	0.01
Cypress oil	1860	0.0665	BHI	37	0.01
Dill seed oil	1860	0.072	BHI	37	0.01
Dill seed oil	1860	0.074	BHI	37	0.01
Dill seed oil	1860	0.059	BHI	37	0.01
Eucalyptus oil	1860	0.083	BHI	37	0.01
Eucalyptus oil	1860	0.088	BHI	37	0.01
Eucalyptus oil	1860	0.059	BHI	37	0.01
Fennel oil	1860	0.077	BHI	37	0.01
Fennel oil	1860	0.087	BHI	37	0.01
Fennel oil	1860	0.0865	BHI	37	0.01
Fenugreek oil	1860	0.177	BHI	37	0.01
Fenugreek oil	1860	0.191	BHI	37	0.01
Fenugreek oil	1860	0.1435	BHI	37	0.01
Frankincense oil	1860	0.032	BHI	37	0.01
Frankincense oil	1860	0.034	BHI	37	0.01
Frankincense oil	1860	0.054	BHI	37	0.01
Geranium oil	1860	-0.007	BHI	37	0.01
Geranium oil	1860	-0.01	BHI	37	0.01
Geranium oil	1860	0.0085	BHI	37	0.01
Ginger oil	1860	0.088	BHI	37	0.01
Ginger oil	1860	0.073	BHI	37	0.01
Ginger oil	1860	0.109	BHI	37	0.01
Grapefruit oil	1860	0.073	BHI	37	0.01
Grapefruit oil	1860	0.105	BHI	37	0.01
Grapefruit oil	1860	0.068	BHI	37	0.01
Jasmine oil	1860	0.131	BHI	37	0.01
Jasmine oil	1860	0.131	BHI	37	0.01
Jasmine oil	1860	0.098	BHI	37	0.01
Juniper oil	1860	0.098	BHI	37	0.01
Juniper oil	1860	0.089	BHI	37	0.01
Juniper oil	1860	0.0995	BHI	37	0.01
Lavender oil Bulgarian	1860	0.073	BHI	37	0.01
Lavender oil Bulgarian	1860	0.062	BHI	37	0.01
Lavender oil Bulgarian	1860	0.07	BHI	37	0.01
Lemon oil	1860	0.085	BHI	37	0.01
Lemon oil	1860	0.081	BHI	37	0.01
Lemon oil	1860	0.0965	BHI	37	0.01
Lemon Eucalyptus oil	1860	0.085	BHI	37	0.01
Lemon Eucalyptus oil	1860	0.082	BHI	37	0.01
Lemon Eucalyptus oil	1860	0.0915	BHI	37	0.01
Lavender oil Himalyan	1860	0.099	BHI	37	0.01
Lavender oil Himalyan	1860	0.104	BHI	37	0.01
Lavender oil Himalyan	1860	0.0585	BHI	37	0.01
Lime oil	1860	0.097	BHI	37	0.01
Lime oil	1860	0.086	BHI	37	0.01
Lime oil	1860	0.0985	BHI	37	0.01
Lime oil as per BP	1860	0.007	BHI	37	0.01
Lime oil as per BP	1860	0.003	BHI	37	0.01
Lime oil as per BP	1860	0.0235	BHI	37	0.01
Melissa oil	1860	0.002	BHI	37	0.01
Melissa oil	1860	-0.001	BHI	37	0.01
Melissa oil	1860	0.0275	BHI	37	0.01
Minth oil	1860	0.094	BHI	37	0.01
Minth oil	1860	0.091	BHI	37	0.01
Minth oil	1860	0.0505	BHI	37	0.01
Myrtle oil	1860	0.084	BHI	37	0.01
Myrtle oil	1860	0.07	BHI	37	0.01
Myrtle oil	1860	0.0815	BHI	37	0.01
Neroli oil	1860	0.097	BHI	37	0.01
Neroli oil	1860	0.08	BHI	37	0.01
Neroli oil	1860	0.0555	BHI	37	0.01
Nutmeg oil	1860	0.113	BHI	37	0.01
Nutmeg oil	1860	0.087	BHI	37	0.01
Nutmeg oil	1860	0.092	BHI	37	0.01
Orange	1860	0.06	BHI	37	0.01
Orange	1860	0.06	BHI	37	0.01
Orange	1860	0.071	BHI	37	0.01
Palma Rosa oil	1860	-0.001	BHI	37	0.01
Palma Rosa oil	1860	-0.001	BHI	37	0.01
Palma Rosa oil	1860	0.013	BHI	37	0.01
Patchouli oil	1860	0.122	BHI	37	0.01
Patchouli oil	1860	0.145	BHI	37	0.01
Patchouli oil	1860	0.039	BHI	37	0.01
Pepperminth oil	1860	0.1	BHI	37	0.01
Pepperminth oil	1860	0.088	BHI	37	0.01
Pepperminth oil	1860	0.0395	BHI	37	0.01
Pettitgrain oil	1860	0.021	BHI	37	0.01
Pettitgrain oil	1860	0.021	BHI	37	0.01
Pettitgrain oil	1860	0.05	BHI	37	0.01
Pine oil	1860	0.12	BHI	37	0.01
Pine oil	1860	0.124	BHI	37	0.01
Pine oil	1860	0.072	BHI	37	0.01
Ravensara oil	1860	0.047	BHI	37	0.01
Ravensara oil	1860	0.055	BHI	37	0.01
Ravensara oil	1860	0.09	BHI	37	0.01
Rose Geranium oil	1860	0.008	BHI	37	0.01
Rose Geranium oil	1860	0.027	BHI	37	0.01
Rose Geranium oil	1860	0.024	BHI	37	0.01
Saffron oil	1860	0.094	BHI	37	0.01
Saffron oil	1860	0.123	BHI	37	0.01
Saffron oil	1860	0.058	BHI	37	0.01
Sandalwood oil	1860	0.156	BHI	37	0.01
Sandalwood oil	1860	0.082	BHI	37	0.01
Sandalwood oil	1860	0.069	BHI	37	0.01
Sage oil	1860	0.143	BHI	37	0.01
Sage oil	1860	0.155	BHI	37	0.01
Sage oil	1860	0.0585	BHI	37	0.01
Tarragon oil	1860	0.088	BHI	37	0.01
Tarragon oil	1860	0.071	BHI	37	0.01
Tarragon oil	1860	0.075	BHI	37	0.01
Tea Tree oil	1860	0.046	BHI	37	0.01
Tea Tree oil	1860	0.047	BHI	37	0.01
Tea Tree oil	1860	-0.07	BHI	37	0.01
Thuja oil	1860	0.088	BHI	37	0.01
Thuja oil	1860	0.086	BHI	37	0.01
Thuja oil	1860	0.043	BHI	37	0.01
Tolu Balsam	1860	0.1	BHI	37	0.01
Tolu Balsam	1860	0.11	BHI	37	0.01
Tolu Balsam	1860	0.0365	BHI	37	0.01
Turmeric oil	1860	0.068	BHI	37	0.01
Turmeric oil	1860	0.096	BHI	37	0.01
Turmeric oil	1860	0.0795	BHI	37	0.01
Wintergreen oil	1860	0.256	BHI	37	0.01
Wintergreen oil	1860	0.247	BHI	37	0.01
Wintergreen oil	1860	0.0755	BHI	37	0.01
Ylang Ylang oil	1860	0.091	BHI	37	0.01
Ylang Ylang oil	1860	0.077	BHI	37	0.01
Ylang Ylang oil	1860	0.099	BHI	37	0.01
Vanilla	1860	0.021	BHI	37	0.01
Vanilla	1860	0.012	BHI	37	0.01
Vanilla	1860	-0.07	BHI	37	0.01
Vetiver oil	1860	0.092	BHI	37	0.01
Vetiver oil	1860	0.092	BHI	37	0.01
Vetiver oil	1860	0.067	BHI	37	0.01
Mace oil	1860	0.082	BHI	37	0.01
Mace oil	1860	0.046	BHI	37	0.01
Mace oil	1860	0.0625	BHI	37	0.01
Thyme	1860	0.014	BHI	37	0.01
Thyme	1860	-0.007	BHI	37	0.01
Thyme	1860	0.0215	BHI	37	0.01
Positive control	1860	0.281	BHI	37	0.01
Positive control	1860	0.324	BHI	37	0.01
Positive control	1860	0.42025	BHI	37	0.01
Ajowan Oil	1860	0.03	MH-II	4	0.05
Ajowan Oil	1860	0.042	MH-II	4	0.05
Ajowan Oil	1860	0.036	MH-II	4	0.05
Anethole oil	1860	0.045	MH-II	4	0.05
Anethole oil	1860	0.044	MH-II	4	0.05
Anethole oil	1860	0.0445	MH-II	4	0.05
Basil oil	1860	0.046	MH-II	4	0.05
Basil oil	1860	0.043	MH-II	4	0.05
Basil oil	1860	0.0445	MH-II	4	0.05
Bay oil	1860	0.034	MH-II	4	0.05
Bay oil	1860	0.22	MH-II	4	0.05
Bay oil	1860	0.2185	MH-II	4	0.05
Black pepper oil	1860	0.045	MH-II	4	0.05
Black pepper oil	1860	0.035	MH-II	4	0.05
Black pepper oil	1860	0.04	MH-II	4	0.05
Calamus oil	1860	0.048	MH-II	4	0.05
Calamus oil	1860	0.039	MH-II	4	0.05
Calamus oil	1860	0.0435	MH-II	4	0.05
Chamomilla	1860	0.031	MH-II	4	0.05
Chamomilla	1860	0.038	MH-II	4	0.05
Chamomilla	1860	0.0345	MH-II	4	0.05
Cajeput oil	1860	0.029	MH-II	4	0.05
Cajeput oil	1860	0.04	MH-II	4	0.05
Cajeput oil	1860	0.0345	MH-II	4	0.05
Cedarwood oil	1860	0.027	MH-II	4	0.05
Cedarwood oil	1860	0.035	MH-II	4	0.05
Cedarwood oil	1860	0.031	MH-II	4	0.05
Cardamom oil	1860	0.048	MH-II	4	0.05
Cardamom oil	1860	0.045	MH-II	4	0.05
Cardamom oil	1860	0.0465	MH-II	4	0.05
Cinnamon oil	1860	0.107	MH-II	4	0.05
Cinnamon oil	1860	0.05	MH-II	4	0.05
Cinnamon oil	1860	0.0785	MH-II	4	0.05
Cinnamon leaf oil	1860	0.027	MH-II	4	0.05
Cinnamon leaf oil	1860	0.055	MH-II	4	0.05
Cinnamon leaf oil	1860	0.041	MH-II	4	0.05
Citronella oil	1860	0.016	MH-II	4	0.05
Citronella oil	1860	0.1	MH-II	4	0.05
Citronella oil	1860	0.058	MH-II	4	0.05
Clary Sage oil	1860	0.027	MH-II	4	0.05
Clary Sage oil	1860	0.041	MH-II	4	0.05
Clary Sage oil	1860	0.034	MH-II	4	0.05
Cypress oil	1860	0.039	MH-II	4	0.05
Cypress oil	1860	0.043	MH-II	4	0.05
Cypress oil	1860	0.041	MH-II	4	0.05
Dill seed oil	1860	0.088	MH-II	4	0.05
Dill seed oil	1860	0.044	MH-II	4	0.05
Dill seed oil	1860	0.066	MH-II	4	0.05
Eucalyptus oil	1860	0.023	MH-II	4	0.05
Eucalyptus oil	1860	0.027	MH-II	4	0.05
Eucalyptus oil	1860	0.025	MH-II	4	0.05
Fennel oil	1860	0.036	MH-II	4	0.05
Fennel oil	1860	0.024	MH-II	4	0.05
Fennel oil	1860	0.03	MH-II	4	0.05
Fenugreek oil	1860	0.15	MH-II	4	0.05
Fenugreek oil	1860	0.15	MH-II	4	0.05
Fenugreek oil	1860	0.15	MH-II	4	0.05
Frankincense oil	1860	0.039	MH-II	4	0.05
Frankincense oil	1860	0.034	MH-II	4	0.05
Frankincense oil	1860	0.0365	MH-II	4	0.05
Geranium oil	1860	0.017	MH-II	4	0.05
Geranium oil	1860	0.021	MH-II	4	0.05
Geranium oil	1860	0.019	MH-II	4	0.05
Ginger oil	1860	0.026	MH-II	4	0.05
Ginger oil	1860	0.073	MH-II	4	0.05
Ginger oil	1860	0.0495	MH-II	4	0.05
Grapefruit oil	1860	0.028	MH-II	4	0.05
Grapefruit oil	1860	0.027	MH-II	4	0.05
Grapefruit oil	1860	0.0275	MH-II	4	0.05
Jasmine oil	1860	0.039	MH-II	4	0.05
Jasmine oil	1860	0.059	MH-II	4	0.05
Jasmine oil	1860	0.049	MH-II	4	0.05
Juniper oil	1860	0.044	MH-II	4	0.05
Juniper oil	1860	0.121	MH-II	4	0.05
Juniper oil	1860	0.0825	MH-II	4	0.05
Lavender oil Bulgarian	1860	0.038	MH-II	4	0.05
Lavender oil Bulgarian	1860	0.056	MH-II	4	0.05
Lavender oil Bulgarian	1860	0.047	MH-II	4	0.05
Lemon oil	1860	0.019	MH-II	4	0.05
Lemon oil	1860	0.048	MH-II	4	0.05
Lemon oil	1860	0.0335	MH-II	4	0.05
Lemon Eucalyptus oil	1860	0.02	MH-II	4	0.05
Lemon Eucalyptus oil	1860	0.047	MH-II	4	0.05
Lemon Eucalyptus oil	1860	0.0335	MH-II	4	0.05
Lavender oil Himalyan	1860	0.029	MH-II	4	0.05
Lavender oil Himalyan	1860	0.03	MH-II	4	0.05
Lavender oil Himalyan	1860	0.0295	MH-II	4	0.05
Lime oil	1860	0.013	MH-II	4	0.05
Lime oil	1860	0.041	MH-II	4	0.05
Lime oil	1860	0.027	MH-II	4	0.05
Lime oil as per BP	1860	0.018	MH-II	4	0.05
Lime oil as per BP	1860	0.041	MH-II	4	0.05
Lime oil as per BP	1860	0.0295	MH-II	4	0.05
Melissa oil	1860	0.022	MH-II	4	0.05
Melissa oil	1860	0.029	MH-II	4	0.05
Melissa oil	1860	0.0255	MH-II	4	0.05
Minth oil	1860	0.022	MH-II	4	0.05
Minth oil	1860	0.022	MH-II	4	0.05
Minth oil	1860	0.022	MH-II	4	0.05
Myrtle oil	1860	0.028	MH-II	4	0.05
Myrtle oil	1860	0.022	MH-II	4	0.05
Myrtle oil	1860	0.025	MH-II	4	0.05
Neroli oil	1860	0.046	MH-II	4	0.05
Neroli oil	1860	0.03	MH-II	4	0.05
Neroli oil	1860	0.038	MH-II	4	0.05
Nutmeg oil	1860	0.04	MH-II	4	0.05
Nutmeg oil	1860	0.097	MH-II	4	0.05
Nutmeg oil	1860	0.0685	MH-II	4	0.05
Orange	1860	0.039	MH-II	4	0.05
Orange	1860	0.091	MH-II	4	0.05
Orange	1860	0.065	MH-II	4	0.05
Palma Rosa oil	1860	0.014	MH-II	4	0.05
Palma Rosa oil	1860	0.011	MH-II	4	0.05
Palma Rosa oil	1860	0.0125	MH-II	4	0.05
Patchouli oil	1860	0.017	MH-II	4	0.05
Patchouli oil	1860	0.122	MH-II	4	0.05
Patchouli oil	1860	0.0695	MH-II	4	0.05
Pepperminth oil	1860	0.01	MH-II	4	0.05
Pepperminth oil	1860	0.028	MH-II	4	0.05
Pepperminth oil	1860	0.019	MH-II	4	0.05
Pettitgrain oil	1860	0.022	MH-II	4	0.05
Pettitgrain oil	1860	0.161	MH-II	4	0.05
Pettitgrain oil	1860	0.0915	MH-II	4	0.05
Pine oil	1860	0.014	MH-II	4	0.05
Pine oil	1860	0.033	MH-II	4	0.05
Pine oil	1860	0.0235	MH-II	4	0.05
Ravensara oil	1860	0.011	MH-II	4	0.05
Ravensara oil	1860	0.022	MH-II	4	0.05
Ravensara oil	1860	0.0165	MH-II	4	0.05
Rose Geranium oil	1860	0.014	MH-II	4	0.05
Rose Geranium oil	1860	0.017	MH-II	4	0.05
Rose Geranium oil	1860	0.0155	MH-II	4	0.05
Saffron oil	1860	0.017	MH-II	4	0.05
Saffron oil	1860	0.025	MH-II	4	0.05
Saffron oil	1860	0.021	MH-II	4	0.05
Sandalwood oil	1860	0.095	MH-II	4	0.05
Sandalwood oil	1860	0.041	MH-II	4	0.05
Sandalwood oil	1860	0.068	MH-II	4	0.05
Sage oil	1860	0.023	MH-II	4	0.05
Sage oil	1860	0.032	MH-II	4	0.05
Sage oil	1860	0.0275	MH-II	4	0.05
Tarragon oil	1860	0.024	MH-II	4	0.05
Tarragon oil	1860	0.075	MH-II	4	0.05
Tarragon oil	1860	0.0495	MH-II	4	0.05
Tea Tree oil	1860	0.045	MH-II	4	0.05
Tea Tree oil	1860	0.147	MH-II	4	0.05
Tea Tree oil	1860	0.096	MH-II	4	0.05
Thuja oil	1860	0.029	MH-II	4	0.05
Thuja oil	1860	0.084	MH-II	4	0.05
Thuja oil	1860	0.0565	MH-II	4	0.05
Tolu Balsam	1860	0.072	MH-II	4	0.05
Tolu Balsam	1860	0.3	MH-II	4	0.05
Tolu Balsam	1860	0.186	MH-II	4	0.05
Turmeric oil	1860	0.035	MH-II	4	0.05
Turmeric oil	1860	0.061	MH-II	4	0.05
Turmeric oil	1860	0.048	MH-II	4	0.05
Wintergreen oil	1860	0.206	MH-II	4	0.05
Wintergreen oil	1860	0.2	MH-II	4	0.05
Wintergreen oil	1860	0.203	MH-II	4	0.05
Ylang Ylang oil	1860	0.264	MH-II	4	0.05
Ylang Ylang oil	1860	0.2	MH-II	4	0.05
Ylang Ylang oil	1860	0.232	MH-II	4	0.05
Vanilla	1860	0.115	MH-II	4	0.05
Vanilla	1860	0.051	MH-II	4	0.05
Vanilla	1860	0.083	MH-II	4	0.05
Vetiver oil	1860	0.028	MH-II	4	0.05
Vetiver oil	1860	0.057	MH-II	4	0.05
Vetiver oil	1860	0.0425	MH-II	4	0.05
Mace oil	1860	0.056	MH-II	4	0.05
Mace oil	1860	0.056	MH-II	4	0.05
Mace oil	1860	0.056	MH-II	4	0.05
Thyme	1860	0.03	MH-II	4	0.05
Thyme	1860	0.042	MH-II	4	0.05
Thyme	1860	0.036	MH-II	4	0.05
Positive control	1860	0.14	MH-II	4	0.05
Positive control	1860	0.12463	MH-II	4	0.05
Positive control	1860	0.132312	MH-II	4	0.05
Ajowan Oil	1860	0.039	MH-II	23	0.05
Ajowan Oil	1860	0.036	MH-II	23	0.05
Ajowan Oil	1860	0.0375	MH-II	23	0.05
Anethole oil	1860	0.053	MH-II	23	0.05
Anethole oil	1860	0.086	MH-II	23	0.05
Anethole oil	1860	0.0695	MH-II	23	0.05
Basil oil	1860	0.039	MH-II	23	0.05
Basil oil	1860	0.047	MH-II	23	0.05
Basil oil	1860	0.043	MH-II	23	0.05
Bay oil	1860	0.17	MH-II	23	0.05
Bay oil	1860	0.2	MH-II	23	0.05
Bay oil	1860	0.2	MH-II	23	0.05
Black pepper oil	1860	0.079	MH-II	23	0.05
Black pepper oil	1860	0.076	MH-II	23	0.05
Black pepper oil	1860	0.0775	MH-II	23	0.05
Calamus oil	1860	0.078	MH-II	23	0.05
Calamus oil	1860	0.073	MH-II	23	0.05
Calamus oil	1860	0.0755	MH-II	23	0.05
Chamomilla	1860	0.057	MH-II	23	0.05
Chamomilla	1860	0.076	MH-II	23	0.05
Chamomilla	1860	0.0665	MH-II	23	0.05
Cajeput oil	1860	0.041	MH-II	23	0.05
Cajeput oil	1860	0.062	MH-II	23	0.05
Cajeput oil	1860	0.0515	MH-II	23	0.05
Cedarwood oil	1860	0.037	MH-II	23	0.05
Cedarwood oil	1860	0.104	MH-II	23	0.05
Cedarwood oil	1860	0.0705	MH-II	23	0.05
Cardamom oil	1860	0.047	MH-II	23	0.05
Cardamom oil	1860	0.092	MH-II	23	0.05
Cardamom oil	1860	0.0695	MH-II	23	0.05
Cinnamon oil	1860	0.05	MH-II	23	0.05
Cinnamon oil	1860	0.05	MH-II	23	0.05
Cinnamon oil	1860	0.05	MH-II	23	0.05
Cinnamon leaf oil	1860	0.045	MH-II	23	0.05
Cinnamon leaf oil	1860	0.054	MH-II	23	0.05
Cinnamon leaf oil	1860	0.0495	MH-II	23	0.05
Citronella oil	1860	0.028	MH-II	23	0.05
Citronella oil	1860	0.018	MH-II	23	0.05
Citronella oil	1860	0.023	MH-II	23	0.05
Clary Sage oil	1860	0.05	MH-II	23	0.05
Clary Sage oil	1860	0.065	MH-II	23	0.05
Clary Sage oil	1860	0.0575	MH-II	23	0.05
Cypress oil	1860	0.055	MH-II	23	0.05
Cypress oil	1860	0.093	MH-II	23	0.05
Cypress oil	1860	0.074	MH-II	23	0.05
Dill seed oil	1860	0.052	MH-II	23	0.05
Dill seed oil	1860	0.074	MH-II	23	0.05
Dill seed oil	1860	0.063	MH-II	23	0.05
Eucalyptus oil	1860	0.07	MH-II	23	0.05
Eucalyptus oil	1860	0.07	MH-II	23	0.05
Eucalyptus oil	1860	0.07	MH-II	23	0.05
Fennel oil	1860	0.057	MH-II	23	0.05
Fennel oil	1860	0.09	MH-II	23	0.05
Fennel oil	1860	0.0735	MH-II	23	0.05
Fenugreek oil	1860	0.2	MH-II	23	0.05
Fenugreek oil	1860	0.2	MH-II	23	0.05
Fenugreek oil	1860	0.2	MH-II	23	0.05
Frankincense oil	1860	0.048	MH-II	23	0.05
Frankincense oil	1860	0.102	MH-II	23	0.05
Frankincense oil	1860	0.075	MH-II	23	0.05
Geranium oil	1860	0.035	MH-II	23	0.05
Geranium oil	1860	0.028	MH-II	23	0.05
Geranium oil	1860	0.0315	MH-II	23	0.05
Ginger oil	1860	0.053	MH-II	23	0.05
Ginger oil	1860	0.112	MH-II	23	0.05
Ginger oil	1860	0.0825	MH-II	23	0.05
Grapefruit oil	1860	0.045	MH-II	23	0.05
Grapefruit oil	1860	0.084	MH-II	23	0.05
Grapefruit oil	1860	0.0645	MH-II	23	0.05
Jasmine oil	1860	0.109	MH-II	23	0.05
Jasmine oil	1860	0.093	MH-II	23	0.05
Jasmine oil	1860	0.101	MH-II	23	0.05
Juniper oil	1860	0.026	MH-II	23	0.05
Juniper oil	1860	0.134	MH-II	23	0.05
Juniper oil	1860	0.08	MH-II	23	0.05
Lavender oil Bulgarian	1860	0.033	MH-II	23	0.05
Lavender oil Bulgarian	1860	0.056	MH-II	23	0.05
Lavender oil Bulgarian	1860	0.0445	MH-II	23	0.05
Lemon oil	1860	0.027	MH-II	23	0.05
Lemon oil	1860	0.06	MH-II	23	0.05
Lemon oil	1860	0.0435	MH-II	23	0.05
Lemon Eucalyptus oil	1860	0.022	MH-II	23	0.05
Lemon Eucalyptus oil	1860	0.03	MH-II	23	0.05
Lemon Eucalyptus oil	1860	0.026	MH-II	23	0.05
Lavender oil Himalyan	1860	0.047	MH-II	23	0.05
Lavender oil Himalyan	1860	0.058	MH-II	23	0.05
Lavender oil Himalyan	1860	0.0525	MH-II	23	0.05
Lime oil	1860	0.033	MH-II	23	0.05
Lime oil	1860	0.153	MH-II	23	0.05
Lime oil	1860	0.093	MH-II	23	0.05
Lime oil as per BP	1860	0.031	MH-II	23	0.05
Lime oil as per BP	1860	0.016	MH-II	23	0.05
Lime oil as per BP	1860	0.0235	MH-II	23	0.05
Melissa oil	1860	0.021	MH-II	23	0.05
Melissa oil	1860	0.011	MH-II	23	0.05
Melissa oil	1860	0.016	MH-II	23	0.05
Minth oil	1860	0.101	MH-II	23	0.05
Minth oil	1860	0.142	MH-II	23	0.05
Minth oil	1860	0.1215	MH-II	23	0.05
Myrtle oil	1860	0.042	MH-II	23	0.05
Myrtle oil	1860	0.119	MH-II	23	0.05
Myrtle oil	1860	0.0805	MH-II	23	0.05
Neroli oil	1860	0.038	MH-II	23	0.05
Neroli oil	1860	0.125	MH-II	23	0.05
Neroli oil	1860	0.0815	MH-II	23	0.05
Nutmeg oil	1860	0.09	MH-II	23	0.05
Nutmeg oil	1860	0.107	MH-II	23	0.05
Nutmeg oil	1860	0.0985	MH-II	23	0.05
Orange	1860	0.027	MH-II	23	0.05
Orange	1860	0.081	MH-II	23	0.05
Orange	1860	0.054	MH-II	23	0.05
Palma Rosa oil	1860	0.027	MH-II	23	0.05
Palma Rosa oil	1860	0.012	MH-II	23	0.05
Palma Rosa oil	1860	0.0195	MH-II	23	0.05
Patchouli oil	1860	0.032	MH-II	23	0.05
Patchouli oil	1860	0.084	MH-II	23	0.05
Patchouli oil	1860	0.058	MH-II	23	0.05
Pepperminth oil	1860	0.033	MH-II	23	0.05
Pepperminth oil	1860	0.076	MH-II	23	0.05
Pepperminth oil	1860	0.0545	MH-II	23	0.05
Pettitgrain oil	1860	0.042	MH-II	23	0.05
Pettitgrain oil	1860	0.043	MH-II	23	0.05
Pettitgrain oil	1860	0.0425	MH-II	23	0.05
Pine oil	1860	0.045	MH-II	23	0.05
Pine oil	1860	0.066	MH-II	23	0.05
Pine oil	1860	0.0555	MH-II	23	0.05
Ravensara oil	1860	0.058	MH-II	23	0.05
Ravensara oil	1860	0.051	MH-II	23	0.05
Ravensara oil	1860	0.0545	MH-II	23	0.05
Rose Geranium oil	1860	0.028	MH-II	23	0.05
Rose Geranium oil	1860	0.024	MH-II	23	0.05
Rose Geranium oil	1860	0.026	MH-II	23	0.05
Saffron oil	1860	0.068	MH-II	23	0.05
Saffron oil	1860	0.074	MH-II	23	0.05
Saffron oil	1860	0.071	MH-II	23	0.05
Sandalwood oil	1860	0.096	MH-II	23	0.05
Sandalwood oil	1860	0.102	MH-II	23	0.05
Sandalwood oil	1860	0.099	MH-II	23	0.05
Sage oil	1860	0.059	MH-II	23	0.05
Sage oil	1860	0.074	MH-II	23	0.05
Sage oil	1860	0.0665	MH-II	23	0.05
Tarragon oil	1860	0.066	MH-II	23	0.05
Tarragon oil	1860	0.087	MH-II	23	0.05
Tarragon oil	1860	0.0765	MH-II	23	0.05
Tea Tree oil	1860	0.033	MH-II	23	0.05
Tea Tree oil	1860	0.16	MH-II	23	0.05
Tea Tree oil	1860	0.0965	MH-II	23	0.05
Thuja oil	1860	0.043	MH-II	23	0.05
Thuja oil	1860	0.099	MH-II	23	0.05
Thuja oil	1860	0.071	MH-II	23	0.05
Tolu Balsam	1860	0.2	MH-II	23	0.05
Tolu Balsam	1860	0.2	MH-II	23	0.05
Tolu Balsam	1860	0.2	MH-II	23	0.05
Turmeric oil	1860	0.088	MH-II	23	0.05
Turmeric oil	1860	0.054	MH-II	23	0.05
Turmeric oil	1860	0.071	MH-II	23	0.05
Wintergreen oil	1860	0.2	MH-II	23	0.05
Wintergreen oil	1860	0.2	MH-II	23	0.05
Wintergreen oil	1860	0.2	MH-II	23	0.05
Ylang Ylang oil	1860	0.165	MH-II	23	0.05
Ylang Ylang oil	1860	0.155	MH-II	23	0.05
Ylang Ylang oil	1860	0.16	MH-II	23	0.05
Vanilla	1860	0.097	MH-II	23	0.05
Vanilla	1860	0.091	MH-II	23	0.05
Vanilla	1860	0.094	MH-II	23	0.05
Vetiver oil	1860	0.095	MH-II	23	0.05
Vetiver oil	1860	0.053	MH-II	23	0.05
Vetiver oil	1860	0.074	MH-II	23	0.05
Mace oil	1860	0.2	MH-II	23	0.05
Mace oil	1860	0.2	MH-II	23	0.05
Mace oil	1860	0.2	MH-II	23	0.05
Thyme	1860	0.053	MH-II	23	0.05
Thyme	1860	0.034	MH-II	23	0.05
Thyme	1860	0.0435	MH-II	23	0.05
Positive control	1860	0.15	MH-II	23	0.05
Positive control	1860	0.24	MH-II	23	0.05
Positive control	1860	0.195	MH-II	23	0.05
Ajowan Oil	1860	0.036	MH-II	37	0.05
Ajowan Oil	1860	0.037	MH-II	37	0.05
Ajowan Oil	1860	0.0365	MH-II	37	0.05
Anethole oil	1860	0.073	MH-II	37	0.05
Anethole oil	1860	0.174	MH-II	37	0.05
Anethole oil	1860	0.1235	MH-II	37	0.05
Basil oil	1860	0.065	MH-II	37	0.05
Basil oil	1860	0.169	MH-II	37	0.05
Basil oil	1860	0.117	MH-II	37	0.05
Bay oil	1860	0.037	MH-II	37	0.05
Bay oil	1860	0.087	MH-II	37	0.05
Bay oil	1860	0.062	MH-II	37	0.05
Black pepper oil	1860	0.108	MH-II	37	0.05
Black pepper oil	1860	0.227	MH-II	37	0.05
Black pepper oil	1860	0.1675	MH-II	37	0.05
Calamus oil	1860	0.2	MH-II	37	0.05
Calamus oil	1860	0.282	MH-II	37	0.05
Calamus oil	1860	0.241	MH-II	37	0.05
Chamomilla	1860	0.082	MH-II	37	0.05
Chamomilla	1860	0.265	MH-II	37	0.05
Chamomilla	1860	0.1735	MH-II	37	0.05
Cajeput oil	1860	0.084	MH-II	37	0.05
Cajeput oil	1860	0.229	MH-II	37	0.05
Cajeput oil	1860	0.1565	MH-II	37	0.05
Cedarwood oil	1860	0.091	MH-II	37	0.05
Cedarwood oil	1860	0.238	MH-II	37	0.05
Cedarwood oil	1860	0.1645	MH-II	37	0.05
Cardamom oil	1860	0.058	MH-II	37	0.05
Cardamom oil	1860	0.219	MH-II	37	0.05
Cardamom oil	1860	0.1385	MH-II	37	0.05
Cinnamon oil	1860	0.05	MH-II	37	0.05
Cinnamon oil	1860	0.1	MH-II	37	0.05
Cinnamon oil	1860	0.075	MH-II	37	0.05
Cinnamon leaf oil	1860	0.024	MH-II	37	0.05
Cinnamon leaf oil	1860	0.108	MH-II	37	0.05
Cinnamon leaf oil	1860	0.066	MH-II	37	0.05
Citronella oil	1860	0.049	MH-II	37	0.05
Citronella oil	1860	0.029	MH-II	37	0.05
Citronella oil	1860	0.039	MH-II	37	0.05
Clary Sage oil	1860	0.066	MH-II	37	0.05
Clary Sage oil	1860	0.262	MH-II	37	0.05
Clary Sage oil	1860	0.164	MH-II	37	0.05
Cypress oil	1860	0.083	MH-II	37	0.05
Cypress oil	1860	0.284	MH-II	37	0.05
Cypress oil	1860	0.1835	MH-II	37	0.05
Dill seed oil	1860	0.072	MH-II	37	0.05
Dill seed oil	1860	0.294	MH-II	37	0.05
Dill seed oil	1860	0.183	MH-II	37	0.05
Eucalyptus oil	1860	0.098	MH-II	37	0.05
Eucalyptus oil	1860	0.3	MH-II	37	0.05
Eucalyptus oil	1860	0.199	MH-II	37	0.05
Fennel oil	1860	0.097	MH-II	37	0.05
Fennel oil	1860	0.241	MH-II	37	0.05
Fennel oil	1860	0.169	MH-II	37	0.05
Fenugreek oil	1860	0.35	MH-II	37	0.05
Fenugreek oil	1860	0.35	MH-II	37	0.05
Fenugreek oil	1860	0.3	MH-II	37	0.05
Frankincense oil	1860	0.043	MH-II	37	0.05
Frankincense oil	1860	0.276	MH-II	37	0.05
Frankincense oil	1860	0.1595	MH-II	37	0.05
Geranium oil	1860	0.019	MH-II	37	0.05
Geranium oil	1860	0.045	MH-II	37	0.05
Geranium oil	1860	0.032	MH-II	37	0.05
Ginger oil	1860	0.097	MH-II	37	0.05
Ginger oil	1860	0.359	MH-II	37	0.05
Ginger oil	1860	0.228	MH-II	37	0.05
Grapefruit oil	1860	0.072	MH-II	37	0.05
Grapefruit oil	1860	0.367	MH-II	37	0.05
Grapefruit oil	1860	0.2195	MH-II	37	0.05
Jasmine oil	1860	0.151	MH-II	37	0.05
Jasmine oil	1860	0.338	MH-II	37	0.05
Jasmine oil	1860	0.2445	MH-II	37	0.05
Juniper oil	1860	0.031	MH-II	37	0.05
Juniper oil	1860	0.034	MH-II	37	0.05
Juniper oil	1860	0.0325	MH-II	37	0.05
Lavender oil Bulgarian	1860	0.104	MH-II	37	0.05
Lavender oil Bulgarian	1860	0.261	MH-II	37	0.05
Lavender oil Bulgarian	1860	0.1825	MH-II	37	0.05
Lemon oil	1860	0.032	MH-II	37	0.05
Lemon oil	1860	0.248	MH-II	37	0.05
Lemon oil	1860	0.14	MH-II	37	0.05
Lemon Eucalyptus oil	1860	0.041	MH-II	37	0.05
Lemon Eucalyptus oil	1860	0.072	MH-II	37	0.05
Lemon Eucalyptus oil	1860	0.0565	MH-II	37	0.05
Lavender oil Himalyan	1860	0.077	MH-II	37	0.05
Lavender oil Himalyan	1860	0.219	MH-II	37	0.05
Lavender oil Himalyan	1860	0.148	MH-II	37	0.05
Lime oil	1860	0.073	MH-II	37	0.05
Lime oil	1860	0.177	MH-II	37	0.05
Lime oil	1860	0.125	MH-II	37	0.05
Lime oil as per BP	1860	0.014	MH-II	37	0.05
Lime oil as per BP	1860	0.043	MH-II	37	0.05
Lime oil as per BP	1860	0.0285	MH-II	37	0.05
Melissa oil	1860	0.008	MH-II	37	0.05
Melissa oil	1860	0.022	MH-II	37	0.05
Melissa oil	1860	0.015	MH-II	37	0.05
Minth oil	1860	0.038	MH-II	37	0.05
Minth oil	1860	0.164	MH-II	37	0.05
Minth oil	1860	0.101	MH-II	37	0.05
Myrtle oil	1860	0.051	MH-II	37	0.05
Myrtle oil	1860	0.23	MH-II	37	0.05
Myrtle oil	1860	0.1405	MH-II	37	0.05
Neroli oil	1860	0.085	MH-II	37	0.05
Neroli oil	1860	0.216	MH-II	37	0.05
Neroli oil	1860	0.1505	MH-II	37	0.05
Nutmeg oil	1860	0.066	MH-II	37	0.05
Nutmeg oil	1860	0.232	MH-II	37	0.05
Nutmeg oil	1860	0.149	MH-II	37	0.05
Orange	1860	0.031	MH-II	37	0.05
Orange	1860	0.235	MH-II	37	0.05
Orange	1860	0.133	MH-II	37	0.05
Palma Rosa oil	1860	0.019	MH-II	37	0.05
Palma Rosa oil	1860	0.02	MH-II	37	0.05
Palma Rosa oil	1860	0.0195	MH-II	37	0.05
Patchouli oil	1860	0.077	MH-II	37	0.05
Patchouli oil	1860	0.204	MH-II	37	0.05
Patchouli oil	1860	0.1405	MH-II	37	0.05
Pepperminth oil	1860	0.073	MH-II	37	0.05
Pepperminth oil	1860	0.17	MH-II	37	0.05
Pepperminth oil	1860	0.1215	MH-II	37	0.05
Pettitgrain oil	1860	0.27	MH-II	37	0.05
Pettitgrain oil	1860	0.237	MH-II	37	0.05
Pettitgrain oil	1860	0.2535	MH-II	37	0.05
Pine oil	1860	0.068	MH-II	37	0.05
Pine oil	1860	0.241	MH-II	37	0.05
Pine oil	1860	0.1545	MH-II	37	0.05
Ravensara oil	1860	0.044	MH-II	37	0.05
Ravensara oil	1860	0.151	MH-II	37	0.05
Ravensara oil	1860	0.0975	MH-II	37	0.05
Rose Geranium oil	1860	0.026	MH-II	37	0.05
Rose Geranium oil	1860	0.036	MH-II	37	0.05
Rose Geranium oil	1860	0.031	MH-II	37	0.05
Saffron oil	1860	0.084	MH-II	37	0.05
Saffron oil	1860	0.219	MH-II	37	0.05
Saffron oil	1860	0.1515	MH-II	37	0.05
Sandalwood oil	1860	0.119	MH-II	37	0.05
Sandalwood oil	1860	0.169	MH-II	37	0.05
Sandalwood oil	1860	0.144	MH-II	37	0.05
Sage oil	1860	0.15	MH-II	37	0.05
Sage oil	1860	0.222	MH-II	37	0.05
Sage oil	1860	0.186	MH-II	37	0.05
Tarragon oil	1860	0.115	MH-II	37	0.05
Tarragon oil	1860	0.247	MH-II	37	0.05
Tarragon oil	1860	0.181	MH-II	37	0.05
Tea Tree oil	1860	0.102	MH-II	37	0.05
Tea Tree oil	1860	0.203	MH-II	37	0.05
Tea Tree oil	1860	0.1525	MH-II	37	0.05
Thuja oil	1860	0.098	MH-II	37	0.05
Thuja oil	1860	0.241	MH-II	37	0.05
Thuja oil	1860	0.1695	MH-II	37	0.05
Tolu Balsam	1860	0.35	MH-II	37	0.05
Tolu Balsam	1860	0.35	MH-II	37	0.05
Tolu Balsam	1860	0.35	MH-II	37	0.05
Turmeric oil	1860	0.065	MH-II	37	0.05
Turmeric oil	1860	0.166	MH-II	37	0.05
Turmeric oil	1860	0.1155	MH-II	37	0.05
Wintergreen oil	1860	0.241	MH-II	37	0.05
Wintergreen oil	1860	0.4	MH-II	37	0.05
Wintergreen oil	1860	0.3205	MH-II	37	0.05
Ylang Ylang oil	1860	0.138	MH-II	37	0.05
Ylang Ylang oil	1860	0.221	MH-II	37	0.05
Ylang Ylang oil	1860	0.1795	MH-II	37	0.05
Vanilla	1860	0.072	MH-II	37	0.05
Vanilla	1860	0.183	MH-II	37	0.05
Vanilla	1860	0.1275	MH-II	37	0.05
Vetiver oil	1860	0.085	MH-II	37	0.05
Vetiver oil	1860	0.193	MH-II	37	0.05
Vetiver oil	1860	0.139	MH-II	37	0.05
Mace oil	1860	0.35	MH-II	37	0.05
Mace oil	1860	0.35	MH-II	37	0.05
Mace oil	1860	0.35	MH-II	37	0.05
Thyme	1860	0.028	MH-II	37	0.05
Thyme	1860	0.044	MH-II	37	0.05
Thyme	1860	0.036	MH-II	37	0.05
Positive control	1860	0.205	MH-II	37	0.05
Positive control	1860	0.4135	MH-II	37	0.05
Positive control	1860	0.30925	MH-II	37	0.05
Ajowan Oil	1860	-0.004	BHI	4	0.05
Ajowan Oil	1860	0.007	BHI	4	0.05
Ajowan Oil	1860	0.0115	BHI	4	0.05
Anethole oil	1860	0.067	BHI	4	0.05
Anethole oil	1860	0.069	BHI	4	0.05
Anethole oil	1860	0.078	BHI	4	0.05
Basil oil	1860	0.07	BHI	4	0.05
Basil oil	1860	0.051	BHI	4	0.05
Basil oil	1860	0.0705	BHI	4	0.05
Bay oil	1860	0.035	BHI	4	0.05
Bay oil	1860	0.06	BHI	4	0.05
Bay oil	1860	0.0575	BHI	4	0.05
Black pepper oil	1860	0.145	BHI	4	0.05
Black pepper oil	1860	0.153	BHI	4	0.05
Black pepper oil	1860	0.159	BHI	4	0.05
Calamus oil	1860	0.12	BHI	4	0.05
Calamus oil	1860	0.097	BHI	4	0.05
Calamus oil	1860	0.1185	BHI	4	0.05
Chamomilla	1860	0.032	BHI	4	0.05
Chamomilla	1860	0.022	BHI	4	0.05
Chamomilla	1860	0.037	BHI	4	0.05
Cajeput oil	1860	0.086	BHI	4	0.05
Cajeput oil	1860	0.072	BHI	4	0.05
Cajeput oil	1860	0.089	BHI	4	0.05
Cedarwood oil	1860	0.132	BHI	4	0.05
Cedarwood oil	1860	0.111	BHI	4	0.05
Cedarwood oil	1860	0.1315	BHI	4	0.05
Cardamom oil	1860	0.204	BHI	4	0.05
Cardamom oil	1860	0.196	BHI	4	0.05
Cardamom oil	1860	0.21	BHI	4	0.05
Cinnamon oil	1860	0.038	BHI	4	0.05
Cinnamon oil	1860	0.03	BHI	4	0.05
Cinnamon oil	1860	0.044	BHI	4	0.05
Cinnamon leaf oil	1860	0.073	BHI	4	0.05
Cinnamon leaf oil	1860	0.086	BHI	4	0.05
Cinnamon leaf oil	1860	0.0895	BHI	4	0.05
Citronella oil	1860	0.049	BHI	4	0.05
Citronella oil	1860	0.051	BHI	4	0.05
Citronella oil	1860	0.06	BHI	4	0.05
Clary Sage oil	1860	0.085	BHI	4	0.05
Clary Sage oil	1860	0.034	BHI	4	0.05
Clary Sage oil	1860	0.0695	BHI	4	0.05
Cypress oil	1860	0.177	BHI	4	0.05
Cypress oil	1860	0.125	BHI	4	0.05
Cypress oil	1860	0.161	BHI	4	0.05
Dill seed oil	1860	0.181	BHI	4	0.05
Dill seed oil	1860	0.164	BHI	4	0.05
Dill seed oil	1860	0.1825	BHI	4	0.05
Eucalyptus oil	1860	0.084	BHI	4	0.05
Eucalyptus oil	1860	0.039	BHI	4	0.05
Eucalyptus oil	1860	0.0715	BHI	4	0.05
Fennel oil	1860	0.123	BHI	4	0.05
Fennel oil	1860	0.146	BHI	4	0.05
Fennel oil	1860	0.1445	BHI	4	0.05
Fenugreek oil	1860	0.094	BHI	4	0.05
Fenugreek oil	1860	0.147	BHI	4	0.05
Fenugreek oil	1860	0.1305	BHI	4	0.05
Frankincense oil	1860	0.194	BHI	4	0.05
Frankincense oil	1860	0.127	BHI	4	0.05
Frankincense oil	1860	0.1705	BHI	4	0.05
Geranium oil	1860	0.011	BHI	4	0.05
Geranium oil	1860	0.007	BHI	4	0.05
Geranium oil	1860	0.019	BHI	4	0.05
Ginger oil	1860	0.222	BHI	4	0.05
Ginger oil	1860	0.159	BHI	4	0.05
Ginger oil	1860	0.2005	BHI	4	0.05
Grapefruit oil	1860	0.08	BHI	4	0.05
Grapefruit oil	1860	0.055	BHI	4	0.05
Grapefruit oil	1860	0.0775	BHI	4	0.05
Jasmine oil	1860	0.075	BHI	4	0.05
Jasmine oil	1860	0.109	BHI	4	0.05
Jasmine oil	1860	0.102	BHI	4	0.05
Juniper oil	1860	0.056	BHI	4	0.05
Juniper oil	1860	0.066	BHI	4	0.05
Juniper oil	1860	0.071	BHI	4	0.05
Lavender oil Bulgarian	1860	0.095	BHI	4	0.05
Lavender oil Bulgarian	1860	0.077	BHI	4	0.05
Lavender oil Bulgarian	1860	0.096	BHI	4	0.05
Lemon oil	1860	0.112	BHI	4	0.05
Lemon oil	1860	0.074	BHI	4	0.05
Lemon oil	1860	0.103	BHI	4	0.05
Lemon Eucalyptus oil	1860	0.104	BHI	4	0.05
Lemon Eucalyptus oil	1860	0.096	BHI	4	0.05
Lemon Eucalyptus oil	1860	0.11	BHI	4	0.05
Lavender oil Himalyan	1860	0.122	BHI	4	0.05
Lavender oil Himalyan	1860	0.08	BHI	4	0.05
Lavender oil Himalyan	1860	0.111	BHI	4	0.05
Lime oil	1860	0.114	BHI	4	0.05
Lime oil	1860	0.174	BHI	4	0.05
Lime oil	1860	0.154	BHI	4	0.05
Lime oil as per BP	1860	0.052	BHI	4	0.05
Lime oil as per BP	1860	0.061	BHI	4	0.05
Lime oil as per BP	1860	0.0665	BHI	4	0.05
Melissa oil	1860	0.055	BHI	4	0.05
Melissa oil	1860	0.042	BHI	4	0.05
Melissa oil	1860	0.0585	BHI	4	0.05
Minth oil	1860	0.1	BHI	4	0.05
Minth oil	1860	0.048	BHI	4	0.05
Minth oil	1860	0.084	BHI	4	0.05
Myrtle oil	1860	0.134	BHI	4	0.05
Myrtle oil	1860	0.137	BHI	4	0.05
Myrtle oil	1860	0.1455	BHI	4	0.05
Neroli oil	1860	0.075	BHI	4	0.05
Neroli oil	1860	0.056	BHI	4	0.05
Neroli oil	1860	0.0755	BHI	4	0.05
Nutmeg oil	1860	0.079	BHI	4	0.05
Nutmeg oil	1860	0.097	BHI	4	0.05
Nutmeg oil	1860	0.098	BHI	4	0.05
Orange	1860	0.156	BHI	4	0.05
Orange	1860	0.167	BHI	4	0.05
Orange	1860	0.1715	BHI	4	0.05
Palma Rosa oil	1860	0.022	BHI	4	0.05
Palma Rosa oil	1860	0.041	BHI	4	0.05
Palma Rosa oil	1860	0.0415	BHI	4	0.05
Patchouli oil	1860	0.171	BHI	4	0.05
Patchouli oil	1860	0.139	BHI	4	0.05
Patchouli oil	1860	0.165	BHI	4	0.05
Pepperminth oil	1860	0.123	BHI	4	0.05
Pepperminth oil	1860	0.118	BHI	4	0.05
Pepperminth oil	1860	0.1305	BHI	4	0.05
Pettitgrain oil	1860	0.078	BHI	4	0.05
Pettitgrain oil	1860	0.081	BHI	4	0.05
Pettitgrain oil	1860	0.0895	BHI	4	0.05
Pine oil	1860	0.22	BHI	4	0.05
Pine oil	1860	0.271	BHI	4	0.05
Pine oil	1860	0.2555	BHI	4	0.05
Ravensara oil	1860	0.089	BHI	4	0.05
Ravensara oil	1860	0.068	BHI	4	0.05
Ravensara oil	1860	0.0885	BHI	4	0.05
Rose Geranium oil	1860	0.09	BHI	4	0.05
Rose Geranium oil	1860	0.034	BHI	4	0.05
Rose Geranium oil	1860	0.072	BHI	4	0.05
Saffron oil	1860	0.084	BHI	4	0.05
Saffron oil	1860	0.051	BHI	4	0.05
Saffron oil	1860	0.0775	BHI	4	0.05
Sandalwood oil	1860	0.043	BHI	4	0.05
Sandalwood oil	1860	0.032	BHI	4	0.05
Sandalwood oil	1860	0.0475	BHI	4	0.05
Sage oil	1860	0.092	BHI	4	0.05
Sage oil	1860	0.066	BHI	4	0.05
Sage oil	1860	0.089	BHI	4	0.05
Tarragon oil	1860	0.098	BHI	4	0.05
Tarragon oil	1860	0.098	BHI	4	0.05
Tarragon oil	1860	0.108	BHI	4	0.05
Tea Tree oil	1860	0.296	BHI	4	0.05
Tea Tree oil	1860	0.272	BHI	4	0.05
Tea Tree oil	1860	0.294	BHI	4	0.05
Thuja oil	1860	0.15	BHI	4	0.05
Thuja oil	1860	0.093	BHI	4	0.05
Thuja oil	1860	0.1315	BHI	4	0.05
Tolu Balsam	1860	0.092	BHI	4	0.05
Tolu Balsam	1860	0.254	BHI	4	0.05
Tolu Balsam	1860	0.183	BHI	4	0.05
Turmeric oil	1860	0.181	BHI	4	0.05
Turmeric oil	1860	0.104	BHI	4	0.05
Turmeric oil	1860	0.1525	BHI	4	0.05
Wintergreen oil	1860	0.07	BHI	4	0.05
Wintergreen oil	1860	0.108	BHI	4	0.05
Wintergreen oil	1860	0.099	BHI	4	0.05
Ylang Ylang oil	1860	0.106	BHI	4	0.05
Ylang Ylang oil	1860	0.061	BHI	4	0.05
Ylang Ylang oil	1860	0.0935	BHI	4	0.05
Vanilla	1860	0.06	BHI	4	0.05
Vanilla	1860	0.212	BHI	4	0.05
Vanilla	1860	0.146	BHI	4	0.05
Vetiver oil	1860	0.116	BHI	4	0.05
Vetiver oil	1860	0.084	BHI	4	0.05
Vetiver oil	1860	0.11	BHI	4	0.05
Mace oil	1860	0.128	BHI	4	0.05
Mace oil	1860	0.058	BHI	4	0.05
Mace oil	1860	0.103	BHI	4	0.05
Thyme	1860	0.052	BHI	4	0.05
Thyme	1860	0.023	BHI	4	0.05
Thyme	1860	0.0475	BHI	4	0.05
Positive control	1860	0.255	BHI	4	0.05
Positive control	1860	0.281	BHI	4	0.05
Positive control	1860	0.28475	BHI	4	0.05
Ajowan Oil	1860	0.004	BHI	23	0.05
Ajowan Oil	1860	0.015	BHI	23	0.05
Ajowan Oil	1860	0.012	BHI	23	0.05
Anethole oil	1860	0.109	BHI	23	0.05
Anethole oil	1860	0.082	BHI	23	0.05
Anethole oil	1860	0.182	BHI	23	0.05
Basil oil	1860	0.07	BHI	23	0.05
Basil oil	1860	0.058	BHI	23	0.05
Basil oil	1860	0.072	BHI	23	0.05
Bay oil	1860	0.073	BHI	23	0.05
Bay oil	1860	0.009	BHI	23	0.05
Bay oil	1860	0.078	BHI	23	0.05
Black pepper oil	1860	0.082	BHI	23	0.05
Black pepper oil	1860	0.059	BHI	23	0.05
Black pepper oil	1860	0.089	BHI	23	0.05
Calamus oil	1860	0.149	BHI	23	0.05
Calamus oil	1860	0.118	BHI	23	0.05
Calamus oil	1860	0.096	BHI	23	0.05
Chamomilla	1860	0.047	BHI	23	0.05
Chamomilla	1860	0.052	BHI	23	0.05
Chamomilla	1860	0.136	BHI	23	0.05
Cajeput oil	1860	0.075	BHI	23	0.05
Cajeput oil	1860	0.052	BHI	23	0.05
Cajeput oil	1860	0.065	BHI	23	0.05
Cedarwood oil	1860	0.11	BHI	23	0.05
Cedarwood oil	1860	0.091	BHI	23	0.05
Cedarwood oil	1860	0.211	BHI	23	0.05
Cardamom oil	1860	0.12	BHI	23	0.05
Cardamom oil	1860	0.101	BHI	23	0.05
Cardamom oil	1860	0.23	BHI	23	0.05
Cinnamon oil	1860	0.015	BHI	23	0.05
Cinnamon oil	1860	0.007	BHI	23	0.05
Cinnamon oil	1860	0.021	BHI	23	0.05
Cinnamon leaf oil	1860	0.016	BHI	23	0.05
Cinnamon leaf oil	1860	0.007	BHI	23	0.05
Cinnamon leaf oil	1860	0.056	BHI	23	0.05
Citronella oil	1860	0.007	BHI	23	0.05
Citronella oil	1860	0.053	BHI	23	0.05
Citronella oil	1860	0.102	BHI	23	0.05
Clary Sage oil	1860	0.049	BHI	23	0.05
Clary Sage oil	1860	0.042	BHI	23	0.05
Clary Sage oil	1860	0.079	BHI	23	0.05
Cypress oil	1860	0.066	BHI	23	0.05
Cypress oil	1860	0.06	BHI	23	0.05
Cypress oil	1860	0.086	BHI	23	0.05
Dill seed oil	1860	0.057	BHI	23	0.05
Dill seed oil	1860	0.043	BHI	23	0.05
Dill seed oil	1860	0.088	BHI	23	0.05
Eucalyptus oil	1860	0.034	BHI	23	0.05
Eucalyptus oil	1860	0.03	BHI	23	0.05
Eucalyptus oil	1860	0.088	BHI	23	0.05
Fennel oil	1860	0.047	BHI	23	0.05
Fennel oil	1860	0.058	BHI	23	0.05
Fennel oil	1860	0.163	BHI	23	0.05
Fenugreek oil	1860	0.102	BHI	23	0.05
Fenugreek oil	1860	0.138	BHI	23	0.05
Fenugreek oil	1860	0.3	BHI	23	0.05
Frankincense oil	1860	0.098	BHI	23	0.05
Frankincense oil	1860	0.089	BHI	23	0.05
Frankincense oil	1860	0.103	BHI	23	0.05
Geranium oil	1860	-0.001	BHI	23	0.05
Geranium oil	1860	-0.002	BHI	23	0.05
Geranium oil	1860	0.052	BHI	23	0.05
Ginger oil	1860	0.154	BHI	23	0.05
Ginger oil	1860	0.102	BHI	23	0.05
Ginger oil	1860	0.235	BHI	23	0.05
Grapefruit oil	1860	0.071	BHI	23	0.05
Grapefruit oil	1860	0.051	BHI	23	0.05
Grapefruit oil	1860	0.199	BHI	23	0.05
Jasmine oil	1860	0.106	BHI	23	0.05
Jasmine oil	1860	0.055	BHI	23	0.05
Jasmine oil	1860	0.096	BHI	23	0.05
Juniper oil	1860	0.073	BHI	23	0.05
Juniper oil	1860	0.09	BHI	23	0.05
Juniper oil	1860	0.234	BHI	23	0.05
Lavender oil Bulgarian	1860	0.068	BHI	23	0.05
Lavender oil Bulgarian	1860	0.041	BHI	23	0.05
Lavender oil Bulgarian	1860	0.133	BHI	23	0.05
Lemon oil	1860	0.1	BHI	23	0.05
Lemon oil	1860	0.088	BHI	23	0.05
Lemon oil	1860	0.252	BHI	23	0.05
Lemon Eucalyptus oil	1860	0.07	BHI	23	0.05
Lemon Eucalyptus oil	1860	0.043	BHI	23	0.05
Lemon Eucalyptus oil	1860	0.076	BHI	23	0.05
Lavender oil Himalyan	1860	0.047	BHI	23	0.05
Lavender oil Himalyan	1860	0.036	BHI	23	0.05
Lavender oil Himalyan	1860	0.08	BHI	23	0.05
Lime oil	1860	0.051	BHI	23	0.05
Lime oil	1860	0.039	BHI	23	0.05
Lime oil	1860	0.208	BHI	23	0.05
Lime oil as per BP	1860	0.015	BHI	23	0.05
Lime oil as per BP	1860	0.047	BHI	23	0.05
Lime oil as per BP	1860	0.016	BHI	23	0.05
Melissa oil	1860	0.012	BHI	23	0.05
Melissa oil	1860	0.036	BHI	23	0.05
Melissa oil	1860	0.011	BHI	23	0.05
Minth oil	1860	0.066	BHI	23	0.05
Minth oil	1860	0.069	BHI	23	0.05
Minth oil	1860	0.131	BHI	23	0.05
Myrtle oil	1860	0.15	BHI	23	0.05
Myrtle oil	1860	0.173	BHI	23	0.05
Myrtle oil	1860	0.163	BHI	23	0.05
Neroli oil	1860	0.086	BHI	23	0.05
Neroli oil	1860	0.038	BHI	23	0.05
Neroli oil	1860	0.14	BHI	23	0.05
Nutmeg oil	1860	0.059	BHI	23	0.05
Nutmeg oil	1860	0.084	BHI	23	0.05
Nutmeg oil	1860	0.124	BHI	23	0.05
Orange	1860	0.092	BHI	23	0.05
Orange	1860	0.124	BHI	23	0.05
Orange	1860	0.312	BHI	23	0.05
Palma Rosa oil	1860	-0.001	BHI	23	0.05
Palma Rosa oil	1860	0.006	BHI	23	0.05
Palma Rosa oil	1860	0.017	BHI	23	0.05
Patchouli oil	1860	0.128	BHI	23	0.05
Patchouli oil	1860	0.146	BHI	23	0.05
Patchouli oil	1860	0.226	BHI	23	0.05
Pepperminth oil	1860	0.064	BHI	23	0.05
Pepperminth oil	1860	0.063	BHI	23	0.05
Pepperminth oil	1860	0.124	BHI	23	0.05
Pettitgrain oil	1860	0.062	BHI	23	0.05
Pettitgrain oil	1860	0.062	BHI	23	0.05
Pettitgrain oil	1860	0.093	BHI	23	0.05
Pine oil	1860	0.128	BHI	23	0.05
Pine oil	1860	0.107	BHI	23	0.05
Pine oil	1860	0.08	BHI	23	0.05
Ravensara oil	1860	0.122	BHI	23	0.05
Ravensara oil	1860	0.132	BHI	23	0.05
Ravensara oil	1860	0.103	BHI	23	0.05
Rose Geranium oil	1860	0.086	BHI	23	0.05
Rose Geranium oil	1860	0.077	BHI	23	0.05
Rose Geranium oil	1860	0.009	BHI	23	0.05
Saffron oil	1860	0.11	BHI	23	0.05
Saffron oil	1860	0.104	BHI	23	0.05
Saffron oil	1860	0.113	BHI	23	0.05
Sandalwood oil	1860	0.182	BHI	23	0.05
Sandalwood oil	1860	0.162	BHI	23	0.05
Sandalwood oil	1860	0.232	BHI	23	0.05
Sage oil	1860	0.182	BHI	23	0.05
Sage oil	1860	0.093	BHI	23	0.05
Sage oil	1860	0.171	BHI	23	0.05
Tarragon oil	1860	0.129	BHI	23	0.05
Tarragon oil	1860	0.127	BHI	23	0.05
Tarragon oil	1860	0.151	BHI	23	0.05
Tea Tree oil	1860	0.129	BHI	23	0.05
Tea Tree oil	1860	0.142	BHI	23	0.05
Tea Tree oil	1860	0.12	BHI	23	0.05
Thuja oil	1860	0.128	BHI	23	0.05
Thuja oil	1860	0.104	BHI	23	0.05
Thuja oil	1860	0.242	BHI	23	0.05
Tolu Balsam	1860	0.136	BHI	23	0.05
Tolu Balsam	1860	0.184	BHI	23	0.05
Tolu Balsam	1860	0.2	BHI	23	0.05
Turmeric oil	1860	0.183	BHI	23	0.05
Turmeric oil	1860	0.159	BHI	23	0.05
Turmeric oil	1860	0.284	BHI	23	0.05
Wintergreen oil	1860	0.133	BHI	23	0.05
Wintergreen oil	1860	0.117	BHI	23	0.05
Wintergreen oil	1860	0.2	BHI	23	0.05
Ylang Ylang oil	1860	0.168	BHI	23	0.05
Ylang Ylang oil	1860	0.167	BHI	23	0.05
Ylang Ylang oil	1860	0.118	BHI	23	0.05
Vanilla	1860	0.145	BHI	23	0.05
Vanilla	1860	0.179	BHI	23	0.05
Vanilla	1860	0.214	BHI	23	0.05
Vetiver oil	1860	0.106	BHI	23	0.05
Vetiver oil	1860	0.114	BHI	23	0.05
Vetiver oil	1860	0.284	BHI	23	0.05
Mace oil	1860	0.26	BHI	23	0.05
Mace oil	1860	0.285	BHI	23	0.05
Mace oil	1860	0.35	BHI	23	0.05
Thyme	1860	0.072	BHI	23	0.05
Thyme	1860	0.058	BHI	23	0.05
Thyme	1860	0.054	BHI	23	0.05
Positive control	1860	0.458	BHI	23	0.05
Positive control	1860	0.422	BHI	23	0.05
Positive control	1860	0.5275	BHI	23	0.05
Ajowan Oil	1860	0.003	BHI	37	0.05
Ajowan Oil	1860	0.005	BHI	37	0.05
Ajowan Oil	1860	0.032	BHI	37	0.05
Anethole oil	1860	0.048	BHI	37	0.05
Anethole oil	1860	0.068	BHI	37	0.05
Anethole oil	1860	0.23	BHI	37	0.05
Basil oil	1860	0.058	BHI	37	0.05
Basil oil	1860	0.048	BHI	37	0.05
Basil oil	1860	0.155	BHI	37	0.05
Bay oil	1860	0.05	BHI	37	0.05
Bay oil	1860	0.026	BHI	37	0.05
Bay oil	1860	0.2	BHI	37	0.05
Black pepper oil	1860	0.059	BHI	37	0.05
Black pepper oil	1860	0.049	BHI	37	0.05
Black pepper oil	1860	0.134	BHI	37	0.05
Calamus oil	1860	0.071	BHI	37	0.05
Calamus oil	1860	0.069	BHI	37	0.05
Calamus oil	1860	0.28	BHI	37	0.05
Chamomilla	1860	0.035	BHI	37	0.05
Chamomilla	1860	0.025	BHI	37	0.05
Chamomilla	1860	0.083	BHI	37	0.05
Cajeput oil	1860	0.029	BHI	37	0.05
Cajeput oil	1860	0.024	BHI	37	0.05
Cajeput oil	1860	0.077	BHI	37	0.05
Cedarwood oil	1860	0.024	BHI	37	0.05
Cedarwood oil	1860	0.022	BHI	37	0.05
Cedarwood oil	1860	0.138	BHI	37	0.05
Cardamom oil	1860	0.046	BHI	37	0.05
Cardamom oil	1860	0.023	BHI	37	0.05
Cardamom oil	1860	0.138	BHI	37	0.05
Cinnamon oil	1860	0.08	BHI	37	0.05
Cinnamon oil	1860	0.016	BHI	37	0.05
Cinnamon oil	1860	0.3	BHI	37	0.05
Cinnamon leaf oil	1860	0.008	BHI	37	0.05
Cinnamon leaf oil	1860	0.056	BHI	37	0.05
Cinnamon leaf oil	1860	0.059	BHI	37	0.05
Citronella oil	1860	0.057	BHI	37	0.05
Citronella oil	1860	0.033	BHI	37	0.05
Citronella oil	1860	0.064	BHI	37	0.05
Clary Sage oil	1860	0.033	BHI	37	0.05
Clary Sage oil	1860	0.018	BHI	37	0.05
Clary Sage oil	1860	0.142	BHI	37	0.05
Cypress oil	1860	0.057	BHI	37	0.05
Cypress oil	1860	0.022	BHI	37	0.05
Cypress oil	1860	0.114	BHI	37	0.05
Dill seed oil	1860	0.045	BHI	37	0.05
Dill seed oil	1860	0.026	BHI	37	0.05
Dill seed oil	1860	0.127	BHI	37	0.05
Eucalyptus oil	1860	0.037	BHI	37	0.05
Eucalyptus oil	1860	0.033	BHI	37	0.05
Eucalyptus oil	1860	0.13	BHI	37	0.05
Fennel oil	1860	0.042	BHI	37	0.05
[truncated: 125 more rows]
