# Supplementary material for: Effect of Temperature, Surface, and Medium Qualities on the Biofilm Formation of Listeria monocytogenes and Their Influencing Effects on the Antibacterial, Biofilm-Inhibitory, and Biofilm-Degrading Activities of Essential Oils
Source: Foods. 2025 Jun 14;14(12):2097. doi: 10.3390/foods14122097 (PMC12192137; doi:10.3390/foods14122097)
Supplement: Supplementary file 1 [file foods-14-02097-s001.zip › Supplementary Data S3B. Biofilme remove in chicken shake.xlsx]

## Sheet: statisztikai elemzéshez
Essential oil	Strain	Temperature	Hours	Optical density (630nm)	Broth
ajowan Oil	1860	4	1	0.093	Chicken shake
ajowan Oil	1860	4	1	0.017	Chicken shake
ajowan Oil	1860	23	1	0.08	Chicken shake
ajowan Oil	1860	23	1	-0.007	Chicken shake
Anethole oil	1860	4	1	0.04	Chicken shake
Anethole oil	1860	4	1	0.048	Chicken shake
Anethole oil	1860	23	1	0.06	Chicken shake
Anethole oil	1860	23	1	0.041	Chicken shake
Basil oil	1860	4	1	0.045	Chicken shake
Basil oil	1860	4	1	0.056	Chicken shake
Basil oil	1860	23	1	0.065	Chicken shake
Basil oil	1860	23	1	0.05	Chicken shake
Bay oil	1860	4	1	0.079	Chicken shake
Bay oil	1860	4	1	0.054	Chicken shake
Bay oil	1860	23	1	0.099	Chicken shake
Bay oil	1860	23	1	0.055	Chicken shake
Black pepper oil	1860	4	1	0.053	Chicken shake
Black pepper oil	1860	4	1	0.055	Chicken shake
Black pepper oil	1860	23	1	0.073	Chicken shake
Black pepper oil	1860	23	1	0.042	Chicken shake
Calamus oil	1860	4	1	0.067	Chicken shake
Calamus oil	1860	4	1	0.055	Chicken shake
Calamus oil	1860	23	1	0.087	Chicken shake
Calamus oil	1860	23	1	0.036	Chicken shake
Chamomilla	1860	4	1	0.042	Chicken shake
Chamomilla	1860	4	1	0.06	Chicken shake
Chamomilla	1860	23	1	0.062	Chicken shake
Chamomilla	1860	23	1	0.047	Chicken shake
Cajeput oil	1860	4	1	0.031	Chicken shake
Cajeput oil	1860	4	1	0.044	Chicken shake
Cajeput oil	1860	23	1	0.051	Chicken shake
Cajeput oil	1860	23	1	0.035	Chicken shake
Cedarwood oil	1860	4	1	0.028	Chicken shake
Cedarwood oil	1860	4	1	0.064	Chicken shake
Cedarwood oil	1860	23	1	0.048	Chicken shake
Cedarwood oil	1860	23	1	0.049	Chicken shake
Cardamom oil	1860	4	1	0.055	Chicken shake
Cardamom oil	1860	4	1	0.034	Chicken shake
Cardamom oil	1860	23	1	0.075	Chicken shake
Cardamom oil	1860	23	1	0.048	Chicken shake
Cinnamon oil	1860	4	1	0.182	Chicken shake
Cinnamon oil	1860	4	1	0.028	Chicken shake
Cinnamon oil	1860	23	1	0.08	Chicken shake
Cinnamon oil	1860	23	1	0.407	Chicken shake
Cinnamon leaf oil	1860	4	1	0.194	Chicken shake
Cinnamon leaf oil	1860	4	1	-0.002	Chicken shake
Cinnamon leaf oil	1860	23	1	0.08	Chicken shake
Cinnamon leaf oil	1860	23	1	-0.001	Chicken shake
Citronella oil	1860	4	1	0.073	Chicken shake
Citronella oil	1860	4	1	0.087	Chicken shake
Citronella oil	1860	23	1	0.093	Chicken shake
Citronella oil	1860	23	1	0.027	Chicken shake
Clary Sage oil	1860	4	1	0.08	Chicken shake
Clary Sage oil	1860	4	1	0.118	Chicken shake
Clary Sage oil	1860	23	1	0.1	Chicken shake
Clary Sage oil	1860	23	1	0.102	Chicken shake
Cypress oil	1860	4	1	0.051	Chicken shake
Cypress oil	1860	4	1	0.125	Chicken shake
Cypress oil	1860	23	1	0.071	Chicken shake
Cypress oil	1860	23	1	0.107	Chicken shake
Dill seed oil	1860	4	1	0.083	Chicken shake
Dill seed oil	1860	4	1	0.124	Chicken shake
Dill seed oil	1860	23	1	0.08	Chicken shake
Dill seed oil	1860	23	1	0.125	Chicken shake
Eucalyptus oil	1860	4	1	0.388	Chicken shake
Eucalyptus oil	1860	4	1	0.12	Chicken shake
Eucalyptus oil	1860	23	1	0.08	Chicken shake
Eucalyptus oil	1860	23	1	0.08	Chicken shake
Fennel oil	1860	4	1	0.032	Chicken shake
Fennel oil	1860	4	1	0.127	Chicken shake
Fennel oil	1860	23	1	0.052	Chicken shake
Fennel oil	1860	23	1	0.092	Chicken shake
Fenugreek oil	1860	4	1	0.132	Chicken shake
Fenugreek oil	1860	4	1	0.13	Chicken shake
Fenugreek oil	1860	23	1	0.152	Chicken shake
Fenugreek oil	1860	23	1	0.175	Chicken shake
Frankincense oil	1860	4	1	0.101	Chicken shake
Frankincense oil	1860	4	1	0.104	Chicken shake
Frankincense oil	1860	23	1	0.121	Chicken shake
Frankincense oil	1860	23	1	0.086	Chicken shake
Geranium oil	1860	4	1	0.052	Chicken shake
Geranium oil	1860	4	1	0.146	Chicken shake
Geranium oil	1860	23	1	0.072	Chicken shake
Geranium oil	1860	23	1	0.08	Chicken shake
Ginger oil	1860	4	1	0.037	Chicken shake
Ginger oil	1860	4	1	0.099	Chicken shake
Ginger oil	1860	23	1	0.057	Chicken shake
Ginger oil	1860	23	1	0.082	Chicken shake
Grapefruit oil	1860	4	1	0.072	Chicken shake
Grapefruit oil	1860	4	1	0.091	Chicken shake
Grapefruit oil	1860	23	1	0.092	Chicken shake
Grapefruit oil	1860	23	1	0.062	Chicken shake
Jasmine oil	1860	4	1	0.057	Chicken shake
Jasmine oil	1860	4	1	0.047	Chicken shake
Jasmine oil	1860	23	1	0.077	Chicken shake
Jasmine oil	1860	23	1	0.024	Chicken shake
Juniper oil	1860	4	1	0.055	Chicken shake
Juniper oil	1860	4	1	0.078	Chicken shake
Juniper oil	1860	23	1	0.075	Chicken shake
Juniper oil	1860	23	1	0.022	Chicken shake
Lavender oil Bulgarian	1860	4	1	0.09	Chicken shake
Lavender oil Bulgarian	1860	4	1	0.137	Chicken shake
Lavender oil Bulgarian	1860	23	1	0.11	Chicken shake
Lavender oil Bulgarian	1860	23	1	0.078	Chicken shake
Lemon oil	1860	4	1	0.099	Chicken shake
Lemon oil	1860	4	1	0.145	Chicken shake
Lemon oil	1860	23	1	0.119	Chicken shake
Lemon oil	1860	23	1	0.094	Chicken shake
Lemon Eucalyptus oil	1860	4	1	0.036	Chicken shake
Lemon Eucalyptus oil	1860	4	1	0.141	Chicken shake
Lemon Eucalyptus oil	1860	23	1	0.056	Chicken shake
Lemon Eucalyptus oil	1860	23	1	0.089	Chicken shake
Lavender oil Himalyan	1860	4	1	0.081	Chicken shake
Lavender oil Himalyan	1860	4	1	0.132	Chicken shake
Lavender oil Himalyan	1860	23	1	0.101	Chicken shake
Lavender oil Himalyan	1860	23	1	0.079	Chicken shake
Lime oil	1860	4	1	0.029	Chicken shake
Lime oil	1860	4	1	0.136	Chicken shake
Lime oil	1860	23	1	0.049	Chicken shake
Lime oil	1860	23	1	0.1	Chicken shake
Lime oil as per BP	1860	4	1	0.092	Chicken shake
Lime oil as per BP	1860	4	1	0.148	Chicken shake
Lime oil as per BP	1860	23	1	0.112	Chicken shake
Lime oil as per BP	1860	23	1	0.097	Chicken shake
Melissa oil	1860	4	1	0.149	Chicken shake
Melissa oil	1860	4	1	0.155	Chicken shake
Melissa oil	1860	23	1	0.169	Chicken shake
Melissa oil	1860	23	1	0.082	Chicken shake
Minth oil	1860	4	1	0.12	Chicken shake
Minth oil	1860	4	1	0.117	Chicken shake
Minth oil	1860	23	1	0.14	Chicken shake
Minth oil	1860	23	1	0.084	Chicken shake
Myrtle oil	1860	4	1	0.16	Chicken shake
Myrtle oil	1860	4	1	0.105	Chicken shake
Myrtle oil	1860	23	1	0.18	Chicken shake
Myrtle oil	1860	23	1	0.075	Chicken shake
Neroli oil	1860	4	1	0.086	Chicken shake
Neroli oil	1860	4	1	0.095	Chicken shake
Neroli oil	1860	23	1	0.106	Chicken shake
Neroli oil	1860	23	1	0.058	Chicken shake
Nutmeg oil	1860	4	1	0.092	Chicken shake
Nutmeg oil	1860	4	1	0.052	Chicken shake
Nutmeg oil	1860	23	1	0.112	Chicken shake
Nutmeg oil	1860	23	1	0.02	Chicken shake
Orange	1860	4	1	0.075	Chicken shake
Orange	1860	4	1	0.083	Chicken shake
Orange	1860	23	1	0.095	Chicken shake
Orange	1860	23	1	0.026	Chicken shake
Palma Rosa oil	1860	4	1	0.071	Chicken shake
Palma Rosa oil	1860	4	1	0.146	Chicken shake
Palma Rosa oil	1860	23	1	0.091	Chicken shake
Palma Rosa oil	1860	23	1	0.087	Chicken shake
Patchouli oil	1860	4	1	0.049	Chicken shake
Patchouli oil	1860	4	1	0.143	Chicken shake
Patchouli oil	1860	23	1	0.069	Chicken shake
Patchouli oil	1860	23	1	0.082	Chicken shake
Pepperminth oil	1860	4	1	0.055	Chicken shake
Pepperminth oil	1860	4	1	0.131	Chicken shake
Pepperminth oil	1860	23	1	0.075	Chicken shake
Pepperminth oil	1860	23	1	0.084	Chicken shake
Pettitgrain oil	1860	4	1	0.205	Chicken shake
Pettitgrain oil	1860	4	1	0.139	Chicken shake
Pettitgrain oil	1860	23	1	0.225	Chicken shake
Pettitgrain oil	1860	23	1	0.1	Chicken shake
Pine oil	1860	4	1	0.094	Chicken shake
Pine oil	1860	4	1	0.129	Chicken shake
Pine oil	1860	23	1	0.114	Chicken shake
Pine oil	1860	23	1	0.091	Chicken shake
Ravensara oil	1860	4	1	0.046	Chicken shake
Ravensara oil	1860	4	1	0.114	Chicken shake
Ravensara oil	1860	23	1	0.066	Chicken shake
Ravensara oil	1860	23	1	0.092	Chicken shake
Rose Geranium oil	1860	4	1	0.079	Chicken shake
Rose Geranium oil	1860	4	1	0.106	Chicken shake
Rose Geranium oil	1860	23	1	0.099	Chicken shake
Rose Geranium oil	1860	23	1	0.085	Chicken shake
Saffron oil	1860	4	1	0.118	Chicken shake
Saffron oil	1860	4	1	0.131	Chicken shake
Saffron oil	1860	23	1	0.08	Chicken shake
Saffron oil	1860	23	1	0.072	Chicken shake
Sandalwood oil	1860	4	1	0.054	Chicken shake
Sandalwood oil	1860	4	1	0.109	Chicken shake
Sandalwood oil	1860	23	1	0.074	Chicken shake
Sandalwood oil	1860	23	1	0.055	Chicken shake
Sage oil	1860	4	1	0.051	Chicken shake
Sage oil	1860	4	1	0.115	Chicken shake
Sage oil	1860	23	1	0.071	Chicken shake
Sage oil	1860	23	1	0.054	Chicken shake
Tarragon oil	1860	4	1	0.083	Chicken shake
Tarragon oil	1860	4	1	0.057	Chicken shake
Tarragon oil	1860	23	1	0.103	Chicken shake
Tarragon oil	1860	23	1	0.013	Chicken shake
Tea Tree oil	1860	4	1	0.05	Chicken shake
Tea Tree oil	1860	4	1	0.085	Chicken shake
Tea Tree oil	1860	23	1	0.07	Chicken shake
Tea Tree oil	1860	23	1	0.024	Chicken shake
Thuja oil	1860	4	1	0.068	Chicken shake
Thuja oil	1860	4	1	0.109	Chicken shake
Thuja oil	1860	23	1	0.088	Chicken shake
Thuja oil	1860	23	1	0.051	Chicken shake
Tolu Balsam	1860	4	1	0.091	Chicken shake
Tolu Balsam	1860	4	1	0.132	Chicken shake
Tolu Balsam	1860	23	1	0.111	Chicken shake
Tolu Balsam	1860	23	1	0.072	Chicken shake
Turmeric oil	1860	4	1	0.055	Chicken shake
Turmeric oil	1860	4	1	0.105	Chicken shake
Turmeric oil	1860	23	1	0.075	Chicken shake
Turmeric oil	1860	23	1	0.058	Chicken shake
Wintergreen oil	1860	4	1	0.035	Chicken shake
Wintergreen oil	1860	4	1	0.122	Chicken shake
Wintergreen oil	1860	23	1	0.055	Chicken shake
Wintergreen oil	1860	23	1	0.084	Chicken shake
Ylang Ylang oil	1860	4	1	0.081	Chicken shake
Ylang Ylang oil	1860	4	1	0.114	Chicken shake
Ylang Ylang oil	1860	23	1	0.101	Chicken shake
Ylang Ylang oil	1860	23	1	0.085	Chicken shake
Vanilla	1860	4	1	0.295	Chicken shake
Vanilla	1860	4	1	0.09	Chicken shake
Vanilla	1860	23	1	0.08	Chicken shake
Vanilla	1860	23	1	0.054	Chicken shake
Vetiver oil	1860	4	1	0.066	Chicken shake
Vetiver oil	1860	4	1	0.094	Chicken shake
Vetiver oil	1860	23	1	0.086	Chicken shake
Vetiver oil	1860	23	1	0.042	Chicken shake
Mace oil	1860	4	1	0.04	Chicken shake
Mace oil	1860	4	1	0.082	Chicken shake
Mace oil	1860	23	1	0.06	Chicken shake
Mace oil	1860	23	1	0.041	Chicken shake
Thyme	1860	4	1	0.079	Chicken shake
Thyme	1860	4	1	0.089	Chicken shake
Thyme	1860	23	1	0.099	Chicken shake
Thyme	1860	23	1	0.041	Chicken shake
ajowan Oil	1860	4	24	0.059	Chicken shake
ajowan Oil	1860	4	24	0.041	Chicken shake
ajowan Oil	1860	23	24	0.041	Chicken shake
ajowan Oil	1860	23	24	-0.006	Chicken shake
Anethole oil	1860	4	24	0.024	Chicken shake
Anethole oil	1860	4	24	0.055	Chicken shake
Anethole oil	1860	23	24	0.055	Chicken shake
Anethole oil	1860	23	24	0.012	Chicken shake
Basil oil	1860	4	24	0.045	Chicken shake
Basil oil	1860	4	24	0.049	Chicken shake
Basil oil	1860	23	24	0.049	Chicken shake
Basil oil	1860	23	24	0.032	Chicken shake
Bay oil	1860	4	24	0.051	Chicken shake
Bay oil	1860	4	24	0.053	Chicken shake
Bay oil	1860	23	24	0.053	Chicken shake
Bay oil	1860	23	24	0.039	Chicken shake
Black pepper oil	1860	4	24	0.117	Chicken shake
Black pepper oil	1860	4	24	0.045	Chicken shake
Black pepper oil	1860	23	24	0.045	Chicken shake
Black pepper oil	1860	23	24	0.225	Chicken shake
Calamus oil	1860	4	24	0.05	Chicken shake
Calamus oil	1860	4	24	0.043	Chicken shake
Calamus oil	1860	23	24	0.043	Chicken shake
Calamus oil	1860	23	24	0.039	Chicken shake
Chamomilla	1860	4	24	0.226	Chicken shake
Chamomilla	1860	4	24	0.039	Chicken shake
Chamomilla	1860	23	24	0.039	Chicken shake
Chamomilla	1860	23	24	0.243	Chicken shake
Cajeput oil	1860	4	24	0.193	Chicken shake
Cajeput oil	1860	4	24	0.036	Chicken shake
Cajeput oil	1860	23	24	0.036	Chicken shake
Cajeput oil	1860	23	24	0.18	Chicken shake
Cedarwood oil	1860	4	24	0.026	Chicken shake
Cedarwood oil	1860	4	24	0.033	Chicken shake
Cedarwood oil	1860	23	24	0.033	Chicken shake
Cedarwood oil	1860	23	24	0.157	Chicken shake
Cardamom oil	1860	4	24	0.306	Chicken shake
Cardamom oil	1860	4	24	0.029	Chicken shake
Cardamom oil	1860	23	24	0.029	Chicken shake
Cardamom oil	1860	23	24	0.207	Chicken shake
Cinnamon oil	1860	4	24	0.282	Chicken shake
Cinnamon oil	1860	4	24	0.037	Chicken shake
Cinnamon oil	1860	23	24	0.037	Chicken shake
Cinnamon oil	1860	23	24	-0.002	Chicken shake
Cinnamon leaf oil	1860	4	24	0.191	Chicken shake
Cinnamon leaf oil	1860	4	24	0.037	Chicken shake
Cinnamon leaf oil	1860	23	24	0.037	Chicken shake
Cinnamon leaf oil	1860	23	24	0.055	Chicken shake
Citronella oil	1860	4	24	0.148	Chicken shake
Citronella oil	1860	4	24	0.03	Chicken shake
Citronella oil	1860	23	24	0.03	Chicken shake
Citronella oil	1860	23	24	0.153	Chicken shake
Clary Sage oil	1860	4	24	0.028	Chicken shake
Clary Sage oil	1860	4	24	0.044	Chicken shake
Clary Sage oil	1860	23	24	0.044	Chicken shake
Clary Sage oil	1860	23	24	0.432	Chicken shake
Cypress oil	1860	4	24	0.008	Chicken shake
Cypress oil	1860	4	24	0.045	Chicken shake
Cypress oil	1860	23	24	0.045	Chicken shake
Cypress oil	1860	23	24	0.123	Chicken shake
Dill seed oil	1860	4	24	0.022	Chicken shake
Dill seed oil	1860	4	24	0.043	Chicken shake
Dill seed oil	1860	23	24	0.043	Chicken shake
Dill seed oil	1860	23	24	0.119	Chicken shake
Eucalyptus oil	1860	4	24	0.113	Chicken shake
Eucalyptus oil	1860	4	24	0.047	Chicken shake
Eucalyptus oil	1860	23	24	0.047	Chicken shake
Eucalyptus oil	1860	23	24	0.579	Chicken shake
Fennel oil	1860	4	24	0.042	Chicken shake
Fennel oil	1860	4	24	0.041	Chicken shake
Fennel oil	1860	23	24	0.041	Chicken shake
Fennel oil	1860	23	24	0.428	Chicken shake
Fenugreek oil	1860	4	24	0.08	Chicken shake
Fenugreek oil	1860	4	24	0.069	Chicken shake
Fenugreek oil	1860	23	24	0.069	Chicken shake
Fenugreek oil	1860	23	24	0.011	Chicken shake
Frankincense oil	1860	4	24	0.039	Chicken shake
Frankincense oil	1860	4	24	0.048	Chicken shake
Frankincense oil	1860	23	24	0.048	Chicken shake
Frankincense oil	1860	23	24	0.342	Chicken shake
Geranium oil	1860	4	24	0.053	Chicken shake
Geranium oil	1860	4	24	0.049	Chicken shake
Geranium oil	1860	23	24	0.049	Chicken shake
Geranium oil	1860	23	24	0.122	Chicken shake
Ginger oil	1860	4	24	0.144	Chicken shake
Ginger oil	1860	4	24	0.04	Chicken shake
Ginger oil	1860	23	24	0.04	Chicken shake
Ginger oil	1860	23	24	0.127	Chicken shake
Grapefruit oil	1860	4	24	0.418	Chicken shake
Grapefruit oil	1860	4	24	0.172	Chicken shake
Grapefruit oil	1860	23	24	0.172	Chicken shake
Grapefruit oil	1860	23	24	0.374	Chicken shake
Jasmine oil	1860	4	24	0.104	Chicken shake
Jasmine oil	1860	4	24	0.085	Chicken shake
Jasmine oil	1860	23	24	0.085	Chicken shake
Jasmine oil	1860	23	24	0.2	Chicken shake
Juniper oil	1860	4	24	0.077	Chicken shake
Juniper oil	1860	4	24	0.021	Chicken shake
Juniper oil	1860	23	24	0.021	Chicken shake
Juniper oil	1860	23	24	0.073	Chicken shake
Lavender oil Bulgarian	1860	4	24	0.192	Chicken shake
Lavender oil Bulgarian	1860	4	24	0.047	Chicken shake
Lavender oil Bulgarian	1860	23	24	0.047	Chicken shake
Lavender oil Bulgarian	1860	23	24	0.333	Chicken shake
Lemon oil	1860	4	24	0.011	Chicken shake
Lemon oil	1860	4	24	0.027	Chicken shake
Lemon oil	1860	23	24	0.027	Chicken shake
Lemon oil	1860	23	24	0.317	Chicken shake
Lemon Eucalyptus oil	1860	4	24	0.01	Chicken shake
Lemon Eucalyptus oil	1860	4	24	0.035	Chicken shake
Lemon Eucalyptus oil	1860	23	24	0.035	Chicken shake
Lemon Eucalyptus oil	1860	23	24	0.085	Chicken shake
Lavender oil Himalyan	1860	4	24	0.043	Chicken shake
Lavender oil Himalyan	1860	4	24	0.043	Chicken shake
Lavender oil Himalyan	1860	23	24	0.043	Chicken shake
Lavender oil Himalyan	1860	23	24	0.251	Chicken shake
Lime oil	1860	4	24	0.014	Chicken shake
Lime oil	1860	4	24	0.036	Chicken shake
Lime oil	1860	23	24	0.036	Chicken shake
Lime oil	1860	23	24	0.258	Chicken shake
Lime oil as per BP	1860	4	24	0.072	Chicken shake
Lime oil as per BP	1860	4	24	0.044	Chicken shake
Lime oil as per BP	1860	23	24	0.044	Chicken shake
Lime oil as per BP	1860	23	24	0.188	Chicken shake
Melissa oil	1860	4	24	0.044	Chicken shake
Melissa oil	1860	4	24	0.032	Chicken shake
Melissa oil	1860	23	24	0.032	Chicken shake
Melissa oil	1860	23	24	0.323	Chicken shake
Minth oil	1860	4	24	0.069	Chicken shake
Minth oil	1860	4	24	0.042	Chicken shake
Minth oil	1860	23	24	0.042	Chicken shake
Minth oil	1860	23	24	0.128	Chicken shake
Myrtle oil	1860	4	24	0.037	Chicken shake
Myrtle oil	1860	4	24	0.035	Chicken shake
Myrtle oil	1860	23	24	0.035	Chicken shake
Myrtle oil	1860	23	24	0.019	Chicken shake
Neroli oil	1860	4	24	0.046	Chicken shake
Neroli oil	1860	4	24	0.029	Chicken shake
Neroli oil	1860	23	24	0.029	Chicken shake
Neroli oil	1860	23	24	0.176	Chicken shake
Nutmeg oil	1860	4	24	0.049	Chicken shake
Nutmeg oil	1860	4	24	0.037	Chicken shake
Nutmeg oil	1860	23	24	0.037	Chicken shake
Nutmeg oil	1860	23	24	0.172	Chicken shake
Orange	1860	4	24	0.078	Chicken shake
Orange	1860	4	24	0.036	Chicken shake
Orange	1860	23	24	0.036	Chicken shake
Orange	1860	23	24	0.101	Chicken shake
Palma Rosa oil	1860	4	24	0.074	Chicken shake
Palma Rosa oil	1860	4	24	0.029	Chicken shake
Palma Rosa oil	1860	23	24	0.029	Chicken shake
Palma Rosa oil	1860	23	24	0.02	Chicken shake
Patchouli oil	1860	4	24	0.018	Chicken shake
Patchouli oil	1860	4	24	0.073	Chicken shake
Patchouli oil	1860	23	24	0.073	Chicken shake
Patchouli oil	1860	23	24	0.206	Chicken shake
Pepperminth oil	1860	4	24	0.019	Chicken shake
Pepperminth oil	1860	4	24	0.043	Chicken shake
Pepperminth oil	1860	23	24	0.043	Chicken shake
Pepperminth oil	1860	23	24	0.155	Chicken shake
Pettitgrain oil	1860	4	24	0.091	Chicken shake
Pettitgrain oil	1860	4	24	0.056	Chicken shake
Pettitgrain oil	1860	23	24	0.056	Chicken shake
Pettitgrain oil	1860	23	24	0.028	Chicken shake
Pine oil	1860	4	24	0.007	Chicken shake
Pine oil	1860	4	24	0.043	Chicken shake
Pine oil	1860	23	24	0.043	Chicken shake
Pine oil	1860	23	24	0.226	Chicken shake
Ravensara oil	1860	4	24	0.016	Chicken shake
Ravensara oil	1860	4	24	0.046	Chicken shake
Ravensara oil	1860	23	24	0.046	Chicken shake
Ravensara oil	1860	23	24	0.107	Chicken shake
Rose Geranium oil	1860	4	24	0.013	Chicken shake
Rose Geranium oil	1860	4	24	0.039	Chicken shake
Rose Geranium oil	1860	23	24	0.039	Chicken shake
Rose Geranium oil	1860	23	24	0.473	Chicken shake
Saffron oil	1860	4	24	0.006	Chicken shake
Saffron oil	1860	4	24	0.04	Chicken shake
Saffron oil	1860	23	24	0.04	Chicken shake
Saffron oil	1860	23	24	0.348	Chicken shake
Sandalwood oil	1860	4	24	0.02	Chicken shake
Sandalwood oil	1860	4	24	0.03	Chicken shake
Sandalwood oil	1860	23	24	0.03	Chicken shake
Sandalwood oil	1860	23	24	0.286	Chicken shake
Sage oil	1860	4	24	0.041	Chicken shake
Sage oil	1860	4	24	0.057	Chicken shake
Sage oil	1860	23	24	0.057	Chicken shake
Sage oil	1860	23	24	0.311	Chicken shake
Tarragon oil	1860	4	24	0.077	Chicken shake
Tarragon oil	1860	4	24	0.045	Chicken shake
Tarragon oil	1860	23	24	0.045	Chicken shake
Tarragon oil	1860	23	24	0.322	Chicken shake
Tea Tree oil	1860	4	24	0.045	Chicken shake
Tea Tree oil	1860	4	24	0.026	Chicken shake
Tea Tree oil	1860	23	24	0.026	Chicken shake
Tea Tree oil	1860	23	24	0.31	Chicken shake
Thuja oil	1860	4	24	0.035	Chicken shake
Thuja oil	1860	4	24	0.031	Chicken shake
Thuja oil	1860	23	24	0.031	Chicken shake
Thuja oil	1860	23	24	0.335	Chicken shake
Tolu Balsam	1860	4	24	0.063	Chicken shake
Tolu Balsam	1860	4	24	0.052	Chicken shake
Tolu Balsam	1860	23	24	0.052	Chicken shake
Tolu Balsam	1860	23	24	0.039	Chicken shake
Turmeric oil	1860	4	24	0.011	Chicken shake
Turmeric oil	1860	4	24	0.09	Chicken shake
Turmeric oil	1860	23	24	0.09	Chicken shake
Turmeric oil	1860	23	24	0.088	Chicken shake
Wintergreen oil	1860	4	24	0.126	Chicken shake
Wintergreen oil	1860	4	24	0.073	Chicken shake
Wintergreen oil	1860	23	24	0.073	Chicken shake
Wintergreen oil	1860	23	24	0.309	Chicken shake
Ylang Ylang oil	1860	4	24	0.034	Chicken shake
Ylang Ylang oil	1860	4	24	0.077	Chicken shake
Ylang Ylang oil	1860	23	24	0.077	Chicken shake
Ylang Ylang oil	1860	23	24	0.33	Chicken shake
Vanilla	1860	4	24	0.05	Chicken shake
Vanilla	1860	4	24	0.214	Chicken shake
Vanilla	1860	23	24	0.214	Chicken shake
Vanilla	1860	23	24	0.255	Chicken shake
Vetiver oil	1860	4	24	0.026	Chicken shake
Vetiver oil	1860	4	24	0.193	Chicken shake
Vetiver oil	1860	23	24	0.193	Chicken shake
Vetiver oil	1860	23	24	0.301	Chicken shake
Mace oil	1860	4	24	0.036	Chicken shake
Mace oil	1860	4	24	0.055	Chicken shake
Mace oil	1860	23	24	0.055	Chicken shake
Mace oil	1860	23	24	0.098	Chicken shake
Thyme	1860	4	24	0.047	Chicken shake
Thyme	1860	4	24	0.028	Chicken shake
Thyme	1860	23	24	0.028	Chicken shake
Thyme	1860	23	24	0.041	Chicken shake
